# Supplementary material for: 1-(2-Carb­oxy­eth­yl)-5-ethyl-2-methyl­pyridinium chloride
Source: Acta Crystallogr Sect E Struct Rep Online. 2012 Sep 15;68(Pt 10):o2937. doi: 10.1107/S1600536812038809 (PMC3470310; doi:10.1107/S1600536812038809)
Supplement: Supplementary file 2 [file e-68-o2937-Isup2.hkl]

#
# h,k,l, Fc-squared, Fo-squared, sigma(Fo-squared) and status flag
#
data_I
_shelx_title ' 5E2 in P-1'
_shelx_refln_list_code          4
_shelx_F_calc_maximum       83.58
_exptl_crystal_F_000       244.00
_reflns_d_resolution_high  0.7585
 
loop_
 _symmetry_equiv_pos_as_xyz
 'x, y, z'
 '-x, -y, -z'
 
_cell_length_a     7.5013
_cell_length_b     9.0509
_cell_length_c     9.3452
_cell_angle_alpha  75.253
_cell_angle_beta   80.985
_cell_angle_gamma  72.047
 
_shelx_F_squared_multiplier     1.000
 
loop_
 _refln_index_h
 _refln_index_k
 _refln_index_l
 _refln_F_squared_calc
 _refln_F_squared_meas
 _refln_F_squared_sigma
 _refln_observed_status
   1   0   0       86.43      103.83      1.10 o
   2   0   0     1090.89     1170.56     11.17 o
   3   0   0       30.96       35.81      0.54 o
   4   0   0      175.58      173.77      2.60 o
   5   0   0       66.02       59.74      1.49 o
   6   0   0        4.71        5.75      0.35 o
   7   0   0       34.90       37.45      1.07 o
   8   0   0       24.32       27.21      1.33 o
   9   0   0        1.43        1.95      0.58 o
  -9   1   0       16.54       18.27      0.93 o
  -8   1   0       16.22       17.81      0.80 o
  -7   1   0        8.59        5.19      0.51 o
  -6   1   0        9.47        9.58      0.51 o
  -5   1   0      226.29      230.47      3.05 o
  -4   1   0       81.78       86.87      1.19 o
  -3   1   0      178.20      184.38      2.23 o
  -2   1   0     1722.80     1701.07     17.89 o
  -1   1   0      520.80      554.87      5.61 o
   0   1   0      822.77      719.16     36.31 o
   1   1   0     1419.41     1374.10     13.64 o
   2   1   0     1981.67     2032.38     19.39 o
   3   1   0      430.91      410.19      5.21 o
   4   1   0        1.16        0.36      0.11 o
   5   1   0      252.68      255.85      3.80 o
   6   1   0       92.29       91.23      2.26 o
   7   1   0       50.33       53.67      1.54 o
   8   1   0        2.58        2.20      0.43 o
   9   1   0        1.73        0.77      0.55 o
  -8   2   0        1.58        1.92      0.47 o
  -7   2   0       73.72       70.54      1.94 o
  -6   2   0       11.37       13.87      0.64 o
  -5   2   0        6.27        4.55      0.26 o
  -4   2   0       83.24       83.54      1.30 o
  -3   2   0      634.35      648.54      6.98 o
  -2   2   0      232.16      235.95      2.63 o
  -1   2   0       45.95       58.10      0.74 o
   0   2   0     2880.15     2657.62     26.70 o
   1   2   0     2782.13     2727.58     25.54 o
   2   2   0     6985.39     6909.23     83.96 o
   3   2   0      111.61      116.57      1.61 o
   4   2   0       42.75       50.31      0.80 o
   5   2   0        0.38        0.85      0.17 o
   6   2   0        3.67        3.81      0.36 o
   7   2   0        7.62        8.34      0.58 o
   8   2   0       27.49       30.48      1.13 o
   9   2   0       28.68       31.52      1.20 o
  -8   3   0       11.24        9.54      0.75 o
  -7   3   0       22.38       24.31      0.94 o
  -6   3   0       59.69       56.46      1.44 o
  -5   3   0       13.61       13.89      0.56 o
  -4   3   0        9.05        8.98      0.33 o
  -3   3   0       97.56       94.13      1.22 o
  -2   3   0       18.38       16.48      0.37 o
  -1   3   0      247.53      249.46      2.96 o
   0   3   0      822.91      828.18      8.38 o
   1   3   0       10.28        7.75      0.15 o
   2   3   0      678.56      703.30      7.73 o
   3   3   0       10.73       19.09      0.43 o
   4   3   0      549.60      565.26      6.62 o
   5   3   0       17.92       14.76      0.44 o
   6   3   0      162.53      152.97      2.55 o
   7   3   0       76.40       80.03      2.03 o
   8   3   0        8.73        8.66      0.64 o
   9   3   0        0.69        0.26      0.41 o
  -7   4   0        1.77        2.60      0.56 o
  -6   4   0       21.54       20.98      0.99 o
  -5   4   0       72.65       71.25      1.68 o
  -4   4   0        0.00       -0.20      0.20 o
  -3   4   0       61.24       61.47      1.03 o
  -2   4   0      259.28      268.81      3.67 o
  -1   4   0      257.85      259.21      3.13 o
   0   4   0      438.86      484.24      5.97 o
   1   4   0       33.78       40.73      0.60 o
   2   4   0      819.11      804.49      8.38 o
   3   4   0      721.91      740.64      8.82 o
   4   4   0        7.60        5.11      0.25 o
   5   4   0        5.03        4.74      0.38 o
   6   4   0       33.62       30.02      0.90 o
   7   4   0        0.87        0.86      0.36 o
   8   4   0       24.90       23.53      0.99 o
   9   4   0       21.19       23.97      0.98 o
  -7   5   0       27.17       29.61      1.15 o
  -6   5   0        7.66        7.74      0.70 o
  -5   5   0        1.35        0.72      0.56 o
  -4   5   0       72.45       66.54      1.63 o
  -3   5   0       53.08       53.13      1.19 o
  -2   5   0        1.06        0.69      0.18 o
  -1   5   0       16.53       15.68      0.50 o
   0   5   0      673.99      689.89      9.16 o
   1   5   0        0.44        1.70      0.20 o
   2   5   0       64.88       67.54      1.21 o
   3   5   0       79.59       81.02      1.22 o
   4   5   0       53.47       43.92      0.90 o
   5   5   0       66.03       60.31      1.15 o
   6   5   0        2.89        3.56      0.42 o
   7   5   0       48.33       47.08      1.33 o
   8   5   0       22.40       22.50      0.94 o
   9   5   0       11.57       11.47      0.74 o
  -6   6   0        6.92        6.99      0.75 o
  -5   6   0       26.49       27.88      1.21 o
  -4   6   0       47.32       47.48      1.35 o
  -3   6   0        5.87        5.90      0.48 o
  -2   6   0        0.05       -0.23      0.23 o
  -1   6   0       47.93       47.73      1.01 o
   0   6   0       34.83       39.06      0.95 o
   1   6   0       77.64       78.17      1.52 o
   2   6   0       29.82       28.19      0.70 o
   3   6   0       21.97       24.01      0.74 o
   4   6   0       84.09       82.41      1.38 o
   5   6   0       14.72       16.82      0.65 o
   6   6   0        0.16       -0.29      0.29 o
   7   6   0        1.30        1.59      0.40 o
   8   6   0       11.20        9.88      0.73 o
   9   6   0        7.18        6.68      0.65 o
  -5   7   0        0.06       -0.40      0.40 o
  -4   7   0        1.15        1.85      0.47 o
  -3   7   0        0.19       -0.16      0.30 o
  -2   7   0        0.25       -0.09      0.29 o
  -1   7   0        0.00       -0.14      0.26 o
   0   7   0       62.78       64.00      1.18 o
   1   7   0       49.73       51.75      1.20 o
   2   7   0      254.20      258.37      4.15 o
   3   7   0       76.98       73.38      1.51 o
   4   7   0        0.32        0.11      0.26 o
   5   7   0        6.96        8.29      0.84 o
   6   7   0       75.23       67.22      1.76 o
   7   7   0       10.16        9.11      0.82 o
   8   7   0        2.82        4.12      0.56 o
   9   7   0       13.75       13.82      0.95 o
  -4   8   0        1.01        0.89      0.74 o
  -3   8   0        8.14        7.83      0.64 o
  -2   8   0        1.34        1.77      0.48 o
  -1   8   0       16.36       15.74      0.80 o
   0   8   0        3.51        4.63      0.49 o
   1   8   0        0.89        1.54      0.36 o
   2   8   0       32.36       31.07      1.06 o
   3   8   0       70.01       65.74      1.69 o
   4   8   0      211.88      206.54      3.96 o
   5   8   0       10.86        9.76      0.96 o
   6   8   0       24.15       24.50      1.04 o
   7   8   0        0.02        0.08      0.39 o
   8   8   0        1.88        1.21      0.87 o
  -3   9   0        1.42        1.73      0.65 o
  -2   9   0        1.80        1.18      0.63 o
  -1   9   0        1.76        2.03      0.66 o
   0   9   0        0.82        0.42      0.42 o
   1   9   0        6.69        5.98      0.69 o
   2   9   0       65.27       66.43      2.05 o
   3   9   0       33.92       37.16      1.44 o
   4   9   0       23.03       19.36      1.04 o
   5   9   0        0.01        0.00      0.42 o
   6   9   0        8.01        6.65      0.74 o
   7   9   0        6.90        4.81      0.75 o
  -2  10   0        1.89        3.10      0.81 o
  -1  10   0        0.01        0.37      0.59 o
   0  10   0        5.53        3.77      0.82 o
   1  10   0        3.20        3.59      0.64 o
   2  10   0        1.04        0.83      0.83 o
   3  10   0        2.75        3.53      0.63 o
   4  10   0       11.80       13.95      1.19 o
   5  10   0        0.40        1.00      0.66 o
   6  10   0        8.60        8.64      1.94 o
   7  10   0        8.71        8.86      1.70 o
   0  11   0        0.06        0.43      0.98 o
   1  11   0        0.47        1.25      0.67 o
   2  11   0        7.08        8.68      1.11 o
   3  11   0        4.64        5.67      1.46 o
   4  11   0        6.71        5.59      1.73 o
   5  11   0        0.11       -0.59      0.59 o
  -4 -11   1        2.30        1.68      0.75 o
  -3 -11   1       10.43       10.47      1.34 o
  -2 -11   1        9.92       10.93      1.24 o
  -1 -11   1        0.08        1.39      0.99 o
  -6 -10   1        9.64        9.86      1.08 o
  -5 -10   1        0.05       -0.20      0.56 o
  -4 -10   1        2.35        2.02      0.72 o
  -3 -10   1        4.37        4.96      1.14 o
  -2 -10   1       36.21       33.98      1.82 o
  -1 -10   1       22.98       22.54      1.24 o
   0 -10   1        0.05        0.80      0.61 o
   1 -10   1        0.47        0.40      0.69 o
  -7  -9   1       10.93       11.87      1.40 o
  -6  -9   1        2.65        3.20      0.60 o
  -5  -9   1        0.05        0.26      0.43 o
  -4  -9   1        2.39        2.15      0.71 o
  -3  -9   1       63.79       64.39      2.01 o
  -2  -9   1        1.97        1.68      0.50 o
  -1  -9   1        3.31        3.43      0.60 o
   0  -9   1       10.91       12.64      0.93 o
   1  -9   1        4.71        4.70      0.66 o
   2  -9   1        0.22        0.58      0.76 o
   3  -9   1        3.07        3.29      0.66 o
  -8  -8   1       11.92       12.52      0.84 o
  -7  -8   1        1.33        1.43      0.47 o
  -6  -8   1        0.17       -0.31      0.39 o
  -5  -8   1       34.58       33.62      1.31 o
  -4  -8   1       80.30       72.77      3.22 o
  -3  -8   1       48.63       52.34      1.46 o
  -2  -8   1       13.75       12.93      0.71 o
  -1  -8   1       12.36       12.87      1.39 o
   0  -8   1      187.44      171.15      4.03 o
   1  -8   1        0.55        1.07      0.44 o
   2  -8   1        4.96        5.67      0.84 o
   3  -8   1        6.64        7.89      1.02 o
   4  -8   1        5.09        4.96      0.88 o
  -8  -7   1        0.05        0.49      0.40 o
  -7  -7   1       38.12       33.80      1.28 o
  -6  -7   1       39.67       41.14      1.30 o
  -5  -7   1       11.22       13.10      0.72 o
  -4  -7   1        8.62        6.48      0.57 o
  -3  -7   1       25.44       24.98      0.90 o
  -2  -7   1      302.34      289.52      4.61 o
  -1  -7   1       10.41        8.87      0.38 o
   0  -7   1      131.82      136.71      2.18 o
   1  -7   1        0.06        0.94      0.33 o
   2  -7   1       51.50       45.90      1.37 o
   3  -7   1        1.08        0.60      0.35 o
   4  -7   1        1.54        1.69      0.56 o
   5  -7   1       12.72       14.22      1.71 o
  -9  -6   1        0.24        1.22      0.46 o
  -8  -6   1       20.60       20.53      0.92 o
  -7  -6   1        8.01        6.96      0.57 o
  -6  -6   1       28.91       25.95      1.14 o
  -5  -6   1       21.57       23.59      0.77 o
  -4  -6   1       75.26       70.72      1.49 o
  -3  -6   1      274.52      267.65      3.83 o
  -2  -6   1       40.87       44.49      0.81 o
  -1  -6   1       14.74       16.13      0.47 o
   0  -6   1      116.75      104.03      1.73 o
   1  -6   1       55.99       52.13      1.19 o
   2  -6   1       42.41       37.02      1.37 o
   3  -6   1       21.65       24.03      0.82 o
   4  -6   1        7.64        8.55      0.62 o
   5  -6   1        0.83        0.28      0.55 o
   6  -6   1        0.36        0.36      0.55 o
  -9  -5   1       22.96       22.76      1.16 o
  -8  -5   1        0.00        0.23      0.36 o
  -7  -5   1        7.03        5.60      0.50 o
  -6  -5   1       59.69       50.55      1.34 o
  -5  -5   1      107.10      105.54      1.78 o
  -4  -5   1       67.20       64.86      1.12 o
  -3  -5   1        0.12        1.15      0.24 o
  -2  -5   1       46.01       38.68      0.70 o
  -1  -5   1       39.21       30.70      0.60 o
   0  -5   1       79.14       76.06      1.45 o
   1  -5   1        4.12        5.57      0.33 o
   2  -5   1      485.27      482.11      6.61 o
   3  -5   1       44.14       42.90      1.07 o
   4  -5   1       68.94       67.01      1.65 o
   5  -5   1        6.35        5.36      0.64 o
   6  -5   1        4.57        5.18      0.66 o
   7  -5   1        6.06        6.10      0.66 o
  -9  -4   1        1.00        0.89      0.34 o
  -8  -4   1        0.49        0.41      0.31 o
  -7  -4   1       15.33       14.40      0.88 o
  -6  -4   1       75.45       74.59      1.51 o
  -5  -4   1       15.01       16.32      0.48 o
  -4  -4   1        2.01        2.59      0.22 o
  -3  -4   1      208.88      219.80      2.71 o
  -2  -4   1       57.15       53.21      0.78 o
  -1  -4   1      333.95      345.76      3.87 o
   0  -4   1      727.14      765.05     10.06 o
   1  -4   1      209.60      247.34      3.49 o
   2  -4   1        1.63        0.77      0.18 o
   3  -4   1      117.75      103.28      1.71 o
   4  -4   1      180.14      172.30      3.87 o
   5  -4   1        0.87        0.23      0.30 o
   6  -4   1        1.15        1.37      0.42 o
   7  -4   1        0.67        0.52      0.37 o
  -9  -3   1        0.02       -0.05      0.25 o
  -8  -3   1        1.66        2.33      0.37 o
  -7  -3   1       45.35       41.22      1.14 o
  -6  -3   1       79.19       74.00      1.30 o
  -5  -3   1      208.95      212.03      2.87 o
  -4  -3   1      168.97      143.67      1.99 o
  -3  -3   1       47.77       48.59      0.74 o
  -2  -3   1       40.59       45.85      0.62 o
  -1  -3   1       95.61       92.31      1.12 o
   0  -3   1        0.05        0.87      0.11 o
   1  -3   1      396.16      428.85      4.95 o
   2  -3   1      445.96      460.98      5.34 o
   3  -3   1       83.19       79.66      1.16 o
   4  -3   1       20.92       21.40      0.55 o
   5  -3   1        0.44        0.70      0.26 o
   6  -3   1        0.03        0.26      0.27 o
   7  -3   1        8.61        9.58      0.82 o
   8  -3   1        0.01        0.05      0.44 o
  -9  -2   1       18.06       19.22      1.74 o
  -8  -2   1        0.41        0.31      0.35 o
  -7  -2   1      121.84      120.01      2.34 o
  -6  -2   1       29.38       29.56      0.72 o
  -5  -2   1      154.27      153.30      2.06 o
  -4  -2   1      132.05      134.79      1.94 o
  -3  -2   1       59.31       55.43      0.84 o
  -2  -2   1        1.12        1.12      0.10 o
  -1  -2   1        1.09        0.83      0.08 o
   0  -2   1      704.34      718.60      7.26 o
   1  -2   1        0.82        0.07      0.07 o
   2  -2   1      108.19       96.81      1.21 o
   3  -2   1        0.80        0.75      0.13 o
   4  -2   1       61.24       56.47      0.91 o
   5  -2   1       22.35       25.32      0.81 o
   6  -2   1       52.12       48.06      1.30 o
   7  -2   1        1.61        1.55      0.43 o
   8  -2   1        0.59        0.28      0.55 o
  -9  -1   1        8.84       12.80      1.12 o
  -8  -1   1        1.72        1.74      0.33 o
  -7  -1   1        0.01        0.32      0.26 o
  -6  -1   1      120.36      114.98      1.96 o
  -5  -1   1      412.18      425.31      5.28 o
  -4  -1   1      183.03      188.71      2.59 o
  -3  -1   1      637.14      652.26      8.48 o
  -2  -1   1      378.80      401.52      4.30 o
  -1  -1   1        0.16       -0.04      0.04 o
   0  -1   1       73.26       51.43      0.62 o
   1  -1   1        0.26        0.06      0.07 o
   2  -1   1      162.57      151.02      1.56 o
   3  -1   1      487.61      552.48      6.34 o
   4  -1   1      205.97      201.46      2.35 o
   5  -1   1       26.30       30.65      0.67 o
   6  -1   1        2.99        0.98      0.34 o
   7  -1   1        0.63        0.60      0.36 o
   8  -1   1        2.77        2.96      0.46 o
   9  -1   1        0.19        0.10      0.43 o
  -9   0   1        0.70        0.23      0.62 o
  -8   0   1        2.13        2.95      0.40 o
  -7   0   1        4.03        4.55      0.38 o
  -6   0   1       69.72       70.03      1.19 o
  -5   0   1       14.61       15.23      0.38 o
  -4   0   1        1.58        0.50      0.13 o
  -3   0   1       59.61       58.15      0.81 o
  -2   0   1       16.44       16.28      0.21 o
  -1   0   1      181.84      192.36      3.20 o
   0   0   1       99.11       76.69      3.96 o
   1   0   1     2207.99     2270.32     21.53 o
   2   0   1     3901.66     3939.58     39.31 o
   3   0   1       62.83       80.06      1.14 o
   4   0   1      280.37      321.93      3.81 o
   5   0   1       67.87       71.98      1.35 o
   6   0   1       51.63       51.05      1.13 o
   7   0   1       26.18       20.43      1.35 o
   8   0   1        1.68        1.04      0.39 o
   9   0   1        4.34        4.55      0.64 o
  -8   1   1       16.93       19.41      0.72 o
  -7   1   1       14.45       17.61      0.75 o
  -6   1   1       48.14       44.46      0.95 o
  -5   1   1        1.71        3.08      0.19 o
  -4   1   1        0.20        0.12      0.09 o
  -3   1   1     1952.03     2010.41     23.93 o
  -2   1   1      307.19      308.75      3.32 o
  -1   1   1       84.76       89.67      0.90 o
   0   1   1       54.78       63.32      0.76 o
   1   1   1      744.87      702.34      7.07 o
   2   1   1        0.07       -0.06      0.06 o
   3   1   1       13.57       15.78      0.35 o
   4   1   1     1509.62     1578.22     19.38 o
   5   1   1      105.08      106.19      1.37 o
   6   1   1       40.78       46.21      0.89 o
   7   1   1        2.61        1.25      0.36 o
   8   1   1        0.76        1.32      0.42 o
   9   1   1        6.26        5.87      0.65 o
  -8   2   1        1.62        1.11      0.41 o
  -7   2   1        2.32        1.06      0.33 o
  -6   2   1       79.53       77.67      1.50 o
  -5   2   1       95.43      103.86      1.42 o
  -4   2   1      190.12      209.13      2.55 o
  -3   2   1      132.92      167.73      2.04 o
  -2   2   1        0.31        2.26      0.12 o
  -1   2   1     1457.74     1484.18     16.65 o
   0   2   1       93.44      107.49      1.09 o
   1   2   1       12.33       13.62      0.21 o
   2   2   1     2995.26     3071.10     29.58 o
   3   2   1     1218.23     1215.27     15.84 o
   4   2   1      726.73      723.58     11.16 o
   5   2   1        0.78        1.35      0.19 o
   6   2   1       27.00       25.69      0.63 o
   7   2   1       57.77       58.88      1.92 o
   8   2   1        6.71        7.29      0.93 o
   9   2   1        7.02        7.72      0.70 o
  -8   3   1        2.47        3.79      0.56 o
  -7   3   1       34.24       34.38      1.66 o
  -6   3   1       17.37       19.94      1.76 o
  -5   3   1      166.81      152.61      3.57 o
  -4   3   1       21.69       22.88      0.49 o
  -3   3   1       42.71       37.71      0.68 o
  -2   3   1      278.12      289.25      3.20 o
  -1   3   1      273.77      282.73      3.31 o
   0   3   1        0.21        0.28      0.12 o
   1   3   1      193.96      193.77      2.00 o
   2   3   1      261.55      251.06      2.73 o
   3   3   1       63.35       73.34      1.10 o
   4   3   1      129.78      136.79      1.93 o
   5   3   1       89.75       92.84      1.81 o
   6   3   1      868.32      868.63     12.62 o
   7   3   1       25.96       24.93      1.01 o
   8   3   1        6.34        5.64      0.59 o
   9   3   1        0.13        0.42      0.45 o
  -7   4   1        0.01        0.52      0.34 o
  -6   4   1        0.16       -0.29      0.32 o
  -5   4   1       97.50       96.63      3.26 o
  -4   4   1      239.94      239.99      3.46 o
  -3   4   1      255.34      245.23      3.01 o
  -2   4   1       34.39       34.52      0.58 o
  -1   4   1      145.64      139.94      1.91 o
   0   4   1      532.52      550.31      5.91 o
   1   4   1      819.17      817.38      8.41 o
   2   4   1        2.58        2.71      0.21 o
   3   4   1       52.86       48.17      0.78 o
   4   4   1     1221.55     1267.76     15.59 o
   5   4   1      161.84      153.13      2.37 o
   6   4   1        0.38       -0.24      0.24 o
   7   4   1       99.72       90.78      2.07 o
   8   4   1       33.85       33.98      1.14 o
   9   4   1        0.77        0.92      0.60 o
  -7   5   1        0.07       -0.16      0.34 o
  -6   5   1       24.13       25.12      1.08 o
  -5   5   1       82.19       80.80      2.12 o
  -4   5   1       17.94       18.07      0.91 o
  -3   5   1      221.62      209.21      2.85 o
  -2   5   1        3.29        3.70      0.24 o
  -1   5   1      283.45      297.50      4.15 o
   0   5   1       15.46       18.18      0.40 o
   1   5   1        4.63        2.42      0.22 o
   2   5   1      201.56      189.88      2.59 o
   3   5   1      150.65      141.88      1.92 o
   4   5   1        0.81        1.67      0.21 o
   5   5   1       10.15        8.97      0.47 o
   6   5   1      141.18      140.20      2.54 o
   7   5   1      148.21      149.23      3.07 o
   8   5   1        9.06        9.44      0.66 o
   9   5   1        1.49        2.71      0.51 o
  -6   6   1        0.00       -0.37      0.37 o
  -5   6   1        0.04       -0.21      0.33 o
  -4   6   1        0.32       -0.04      0.32 o
  -3   6   1      669.98      658.90     10.92 o
  -2   6   1       23.44       23.48      0.82 o
  -1   6   1       82.23       83.29      1.46 o
   0   6   1       56.76       66.02      1.08 o
   1   6   1      456.86      446.31      6.10 o
   2   6   1      130.57      130.29      2.24 o
   3   6   1       68.42       67.10      1.37 o
   4   6   1       66.19       61.73      1.10 o
   5   6   1       88.61       85.53      1.72 o
   6   6   1       79.89       76.01      1.62 o
   7   6   1        2.06        1.08      0.53 o
   8   6   1        0.66        0.89      0.40 o
   9   6   1        2.71        1.84      0.57 o
  -5   7   1        8.95       10.83      0.82 o
  -4   7   1       34.05       34.41      1.32 o
  -3   7   1        0.08        0.09      0.31 o
  -2   7   1      177.55      185.11      3.59 o
  -1   7   1       31.36       30.22      1.12 o
   0   7   1       10.31       11.34      0.53 o
   1   7   1        1.24        1.75      0.27 o
   2   7   1       68.13       63.79      1.36 o
   3   7   1       87.98       85.28      1.68 o
   4   7   1       92.65       94.60      2.06 o
   5   7   1       10.26        9.58      0.66 o
   6   7   1        1.40        2.43      0.50 o
   7   7   1       36.29       39.43      1.31 o
   8   7   1       19.02       20.17      1.40 o
   9   7   1       11.18       12.92      1.10 o
  -4   8   1        2.24        3.23      0.88 o
  -3   8   1        1.50        1.37      0.45 o
  -2   8   1       69.76       73.71      2.15 o
  -1   8   1      131.93      136.27      2.87 o
   0   8   1       27.07       28.12      1.00 o
   1   8   1        0.07       -0.27      0.27 o
   2   8   1        6.66        8.20      0.69 o
   3   8   1      125.40      119.54      2.54 o
   4   8   1        0.25        0.27      0.30 o
   5   8   1        5.01        4.52      0.49 o
   6   8   1       60.53       61.65      1.73 o
   7   8   1        1.17        0.87      0.46 o
   8   8   1        6.11        3.80      0.58 o
  -3   9   1        4.16        4.24      0.79 o
  -2   9   1        5.12        7.37      1.53 o
  -1   9   1        3.93        2.86      0.57 o
   0   9   1       28.74       29.97      1.30 o
   1   9   1       53.02       54.12      2.49 o
   2   9   1        1.59        2.12      0.55 o
   3   9   1       85.78       83.53      2.36 o
   4   9   1       24.03       25.51      1.18 o
   5   9   1       24.78       25.30      1.44 o
   6   9   1        9.48       11.65      1.09 o
   7   9   1        1.47        1.13      0.78 o
   8   9   1       14.94       14.30      1.14 o
  -2  10   1        0.39        1.07      0.97 o
  -1  10   1        5.94        7.37      1.59 o
   0  10   1       39.46       38.41      1.95 o
   1  10   1        0.13       -0.01      0.43 o
   2  10   1        5.86        6.24      0.72 o
   3  10   1        0.23       -0.39      0.39 o
   4  10   1        5.93        5.56      0.72 o
   5  10   1        0.01       -0.42      0.51 o
   6  10   1       15.03       17.86      2.17 o
   7  10   1        3.25        3.41      0.80 o
   0  11   1        1.37        1.64      0.77 o
   1  11   1        2.02        2.53      0.77 o
   2  11   1        2.69        2.31      0.73 o
   3  11   1        3.01        3.44      0.69 o
   4  11   1        9.26        8.86      1.24 o
   5  11   1       12.63       12.59      1.27 o
  -5 -10   2        0.45        0.34      0.88 o
  -4 -10   2        0.12       -0.01      0.57 o
  -3 -10   2        0.29        1.27      0.63 o
  -2 -10   2        3.12        2.81      2.21 o
  -1 -10   2        2.87        3.78      0.86 o
   0 -10   2       20.58       19.24      3.89 o
   1 -10   2        6.76        8.89      1.15 o
  -7  -9   2        0.12       -0.30      0.46 o
  -6  -9   2        0.03       -0.03      0.44 o
  -5  -9   2       40.44       43.97      1.64 o
  -4  -9   2       37.37       38.59      1.51 o
  -3  -9   2        5.61        6.37      0.85 o
  -2  -9   2        0.00       -0.75      0.75 o
  -1  -9   2        9.21        8.43      0.97 o
   0  -9   2        0.57        1.16      0.48 o
   1  -9   2        2.04        0.67      0.51 o
   2  -9   2       21.00       24.18      1.64 o
   3  -9   2        1.87        2.41      0.86 o
  -7  -8   2        6.86        7.91      0.69 o
  -6  -8   2       24.79       24.13      1.05 o
  -5  -8   2        3.53        3.31      0.54 o
  -4  -8   2        3.01        2.54      0.56 o
  -3  -8   2       20.09       20.99      1.03 o
  -2  -8   2        1.15        0.65      0.49 o
  -1  -8   2        3.90        5.00      0.78 o
   0  -8   2       24.33       29.74      1.29 o
   1  -8   2       97.09       95.40      2.67 o
   2  -8   2       29.97       30.37      1.38 o
   3  -8   2       17.35       19.60      1.16 o
   4  -8   2       14.60       17.32      1.14 o
  -8  -7   2       10.20       11.53      0.79 o
  -7  -7   2       38.07       37.33      1.26 o
  -6  -7   2        2.46        1.97      0.42 o
  -5  -7   2       22.07       20.64      0.96 o
  -4  -7   2        6.34        7.52      0.63 o
  -3  -7   2      139.07      136.17      2.77 o
  -2  -7   2       30.78       30.28      0.82 o
  -1  -7   2       18.89       20.71      0.68 o
   0  -7   2       31.18       28.40      0.83 o
   1  -7   2        4.13        2.66      0.50 o
   2  -7   2        8.40        9.00      0.77 o
   3  -7   2        5.36        5.70      0.61 o
   4  -7   2       15.30       13.84      0.97 o
   5  -7   2        2.00        1.43      0.67 o
  -8  -6   2        4.64        6.19      0.53 o
  -7  -6   2       12.64        8.67      0.60 o
  -6  -6   2        0.54       -0.04      0.30 o
  -5  -6   2       90.97       80.16      1.88 o
  -4  -6   2       47.61       40.60      1.03 o
  -3  -6   2      273.83      278.38      4.30 o
  -2  -6   2       54.21       58.27      1.02 o
  -1  -6   2      141.52      142.98      2.05 o
   0  -6   2        1.31        1.37      0.23 o
   1  -6   2       10.46        8.81      0.50 o
   2  -6   2      237.48      223.00      4.20 o
   3  -6   2      134.93      130.23      2.48 o
   4  -6   2        8.74        8.60      0.65 o
   5  -6   2        0.05       -0.21      0.40 o
   6  -6   2        0.65        0.08      0.53 o
  -9  -5   2        4.70        5.89      0.93 o
  -8  -5   2       17.98       18.61      0.75 o
  -7  -5   2       33.70       34.12      1.05 o
  -6  -5   2      106.97      100.92      2.39 o
  -5  -5   2        0.15        0.10      0.25 o
  -4  -5   2        3.60        3.61      0.37 o
  -3  -5   2       61.73       63.96      1.17 o
  -2  -5   2      254.33      255.06      3.56 o
  -1  -5   2        1.26        0.78      0.16 o
   0  -5   2       19.89       23.71      0.56 o
   1  -5   2      112.37      110.09      2.50 o
   2  -5   2        5.84        4.42      0.37 o
   3  -5   2       63.65       62.61      1.41 o
   4  -5   2       21.50       19.68      0.75 o
   5  -5   2       10.80       10.11      0.69 o
   6  -5   2       23.58       24.90      1.45 o
   7  -5   2        7.35        7.67      0.97 o
  -9  -4   2        9.21        9.75      1.56 o
  -8  -4   2        0.91        1.32      0.52 o
  -7  -4   2       13.50       14.97      0.63 o
  -6  -4   2        6.26        4.56      0.35 o
  -5  -4   2       73.29       74.83      1.30 o
  -4  -4   2      294.29      288.75      3.81 o
  -3  -4   2        7.54        5.41      0.24 o
  -2  -4   2       25.07       27.33      0.51 o
  -1  -4   2      999.19     1038.80     11.95 o
   0  -4   2      422.36      433.65      5.37 o
   1  -4   2      163.44      167.07      2.74 o
   2  -4   2       44.44       34.11      0.86 o
   3  -4   2        0.06        0.03      0.19 o
   4  -4   2      463.47      439.10      6.75 o
   5  -4   2        5.09        4.58      0.48 o
   6  -4   2        7.78        8.68      0.58 o
   7  -4   2        5.56        4.45      0.66 o
  -9  -3   2        6.65        7.59      0.94 o
  -8  -3   2        4.28        4.78      0.65 o
  -7  -3   2        0.66       -0.34      0.43 o
  -6  -3   2      159.13      160.68      2.83 o
  -5  -3   2      129.00      126.82      1.81 o
  -4  -3   2        2.55        3.81      0.21 o
  -3  -3   2        0.04        1.05      0.13 o
  -2  -3   2      276.52      283.05      3.06 o
  -1  -3   2       33.00       25.45      0.44 o
   0  -3   2      150.42      153.97      1.90 o
   1  -3   2      326.74      311.96      4.27 o
   2  -3   2      192.32      185.98      2.51 o
   3  -3   2      141.89      136.24      1.96 o
   4  -3   2      254.88      248.74      3.36 o
   5  -3   2        0.19       -0.22      0.22 o
   6  -3   2       58.61       59.63      2.84 o
   7  -3   2       12.25       15.14      0.95 o
   8  -3   2        0.36        0.34      0.50 o
  -9  -2   2        0.95        0.26      0.60 o
  -8  -2   2        5.63        5.63      0.74 o
  -7  -2   2      102.15       94.00      2.29 o
  -6  -2   2       38.43       35.32      1.22 o
  -5  -2   2       21.23       19.13      0.42 o
  -4  -2   2      103.08       83.51      1.45 o
  -3  -2   2     1692.49     1716.05     20.84 o
  -2  -2   2      117.62      107.75      1.45 o
  -1  -2   2      193.33      205.40      2.22 o
   0  -2   2      472.31      491.93      5.70 o
   1  -2   2      986.91     1004.87     11.32 o
   2  -2   2      383.25      393.95      4.58 o
   3  -2   2       66.34       75.70      1.18 o
   4  -2   2       14.07       10.71      0.39 o
   5  -2   2       41.53       39.84      0.92 o
   6  -2   2        5.75        5.74      0.58 o
   7  -2   2        3.12        1.77      0.48 o
   8  -2   2        5.38        7.41      0.76 o
  -9  -1   2       11.88       11.56      1.06 o
  -8  -1   2       20.74       19.60      1.19 o
  -7  -1   2        6.66        6.50      0.60 o
  -6  -1   2       42.65       44.04      2.07 o
  -5  -1   2      382.56      379.37      8.66 o
  -4  -1   2       38.39       42.70      0.79 o
  -3  -1   2       95.43      105.07      1.92 o
  -2  -1   2      113.48      119.91      1.46 o
  -1  -1   2      810.73      818.19      7.69 o
   0  -1   2      721.25      757.73      7.02 o
   1  -1   2      117.47      127.23      1.33 o
   2  -1   2      131.05      136.91      1.53 o
   3  -1   2      317.26      315.58      3.51 o
   4  -1   2        1.46        0.15      0.13 o
   5  -1   2        0.31        0.81      0.20 o
   6  -1   2      171.24      165.98      3.22 o
   7  -1   2        0.20        1.03      0.40 o
   8  -1   2       13.69       14.21      0.82 o
   9  -1   2        3.11        5.58      0.73 o
  -9   0   2       11.26       14.26      1.18 o
  -8   0   2        1.11        0.68      0.56 o
  -7   0   2        9.37        8.16      0.60 o
  -6   0   2       74.53       73.47      1.92 o
  -5   0   2        0.53        0.36      0.18 o
  -4   0   2        2.03        2.91      0.22 o
  -3   0   2       69.74       64.73      1.32 o
  -2   0   2     1021.42     1050.16     15.86 o
  -1   0   2      433.39      471.31     14.41 o
   0   0   2       55.07       56.08      0.64 o
   1   0   2      579.61      615.45      6.23 o
   2   0   2      186.68      188.36      1.92 o
   3   0   2      177.90      194.97      2.38 o
   4   0   2       38.44       53.97      0.99 o
   5   0   2        2.33        1.21      0.19 o
   6   0   2        0.59        0.65      0.36 o
   7   0   2        5.50        4.75      0.49 o
   8   0   2       37.44       33.33      1.18 o
   9   0   2        2.65        3.14      0.64 o
  -8   1   2       15.08       15.08      0.89 o
  -7   1   2       36.80       37.52      1.28 o
  -6   1   2       11.58        9.19      0.56 o
  -5   1   2        3.42        3.65      0.28 o
  -4   1   2       18.39       13.62      0.35 o
  -3   1   2      220.13      216.86      2.92 o
  -2   1   2      199.30      203.54      2.96 o
  -1   1   2     2518.65     2551.04     77.20 o
   0   1   2      961.65      910.91      8.66 o
   1   1   2     2245.35     2279.61     24.04 o
   2   1   2       97.10       87.68      1.00 o
   3   1   2      469.39      450.11      5.98 o
   4   1   2       87.77       85.55      1.20 o
   5   1   2        0.01       -0.03      0.14 o
   6   1   2       55.96       56.87      1.29 o
   7   1   2       35.20       34.68      1.25 o
   8   1   2       15.71       19.20      1.01 o
   9   1   2        5.64        7.02      0.74 o
  -8   2   2       13.73       10.87      1.00 o
  -7   2   2        2.65        2.59      0.59 o
  -6   2   2        1.58        1.16      0.34 o
  -5   2   2       17.84       17.00      0.48 o
  -4   2   2       11.77       12.50      0.33 o
  -3   2   2      158.63      169.47      2.11 o
  -2   2   2       55.94       61.66      0.79 o
  -1   2   2      117.61      114.10      1.21 o
   0   2   2     3998.13     3771.43     39.39 o
   1   2   2     4167.72     4063.95     41.43 o
   2   2   2      252.24      268.85      2.81 o
   3   2   2        2.01        2.59      0.19 o
   4   2   2        8.21        7.78      0.32 o
   5   2   2       10.89        7.78      0.35 o
   6   2   2       15.77       13.30      0.82 o
   7   2   2        0.62        0.40      0.35 o
   8   2   2        6.37        4.44      1.06 o
   9   2   2       17.42       18.90      1.06 o
  -8   3   2        3.49        2.59      0.72 o
  -7   3   2        9.12       11.73      0.78 o
  -6   3   2       18.79       17.14      0.65 o
  -5   3   2       12.72       14.38      0.48 o
  -4   3   2       10.55       10.34      0.42 o
  -3   3   2        0.09        0.54      0.11 o
  -2   3   2       64.19       68.21      0.98 o
  -1   3   2      534.11      585.76      7.12 o
   0   3   2     1085.72     1123.15     11.14 o
   1   3   2       52.30       51.12      0.68 o
   2   3   2      457.55      486.59      4.87 o
   3   3   2        0.98        0.49      0.12 o
   4   3   2       35.85       35.79      0.73 o
   5   3   2       55.32       48.07      0.95 o
   6   3   2        2.71        3.22      0.34 o
   7   3   2       65.39       65.56      1.85 o
   8   3   2       51.89       46.76      1.57 o
   9   3   2        2.14        2.28      0.55 o
  -7   4   2        8.42        7.01      0.68 o
  -6   4   2        0.97        0.33      0.28 o
  -5   4   2        0.03        0.09      0.25 o
  -4   4   2        7.20        7.40      0.33 o
  -3   4   2       13.76       13.28      0.36 o
  -2   4   2      185.73      184.58      2.44 o
  -1   4   2      114.01       97.96      1.30 o
   0   4   2      123.66      121.01      1.44 o
   1   4   2       16.78       21.28      0.37 o
   2   4   2        4.38        4.91      0.25 o
   3   4   2      673.35      656.82      8.20 o
   4   4   2       62.50       66.20      1.09 o
   5   4   2       34.51       32.06      0.72 o
   6   4   2       72.07       70.15      1.48 o
   7   4   2        0.15        0.27      0.33 o
   8   4   2       14.88       14.29      0.79 o
   9   4   2        1.68        1.69      0.48 o
  -7   5   2        1.94        2.82      0.73 o
  -6   5   2        8.44        9.20      0.81 o
  -5   5   2        9.15        8.15      0.57 o
  -4   5   2        1.37        1.95      0.35 o
  -3   5   2       15.24       13.99      0.47 o
  -2   5   2       32.89       32.92      0.68 o
  -1   5   2       39.69       34.39      0.63 o
   0   5   2      299.53      318.06      4.21 o
   1   5   2      262.21      254.34      3.29 o
   2   5   2      281.45      294.61      3.86 o
   3   5   2        8.95       12.20      0.45 o
   4   5   2       47.75       54.44      1.17 o
   5   5   2       90.87       79.62      1.32 o
   6   5   2       13.72       11.50      0.55 o
   7   5   2        0.35        0.76      0.36 o
   8   5   2       77.01       77.04      1.97 o
   9   5   2       12.73       12.46      0.82 o
  -6   6   2        5.99        4.72      0.55 o
  -5   6   2        0.16        0.47      0.36 o
  -4   6   2        0.53        0.58      0.35 o
  -3   6   2        0.08        0.43      0.28 o
  -2   6   2      173.51      163.18      2.95 o
  -1   6   2      261.00      258.57      3.69 o
   0   6   2       22.93       20.15      0.46 o
   1   6   2      360.63      367.64      5.08 o
   2   6   2        5.06        5.79      0.34 o
   3   6   2      109.31      107.63      1.59 o
   4   6   2      105.97      106.86      1.81 o
   5   6   2        1.43        1.29      0.37 o
   6   6   2       36.79       36.89      1.03 o
   7   6   2       19.51       16.46      0.81 o
   8   6   2       19.31       17.40      0.91 o
   9   6   2        0.34       -0.39      0.39 o
  -5   7   2        3.00        3.56      0.53 o
  -4   7   2        0.33        0.45      0.40 o
  -3   7   2        0.77        0.33      0.34 o
  -2   7   2        6.11        6.71      0.61 o
  -1   7   2      107.75      108.56      2.29 o
   0   7   2       27.84       30.06      0.96 o
   1   7   2      185.13      204.22      3.07 o
   2   7   2       26.88       27.48      0.78 o
   3   7   2       82.54       80.18      1.61 o
   4   7   2        0.39        0.10      0.22 o
   5   7   2        6.83        7.88      0.51 o
   6   7   2       22.13       20.44      0.91 o
   7   7   2       13.31       12.08      0.74 o
   8   7   2        3.42        4.46      0.57 o
   9   7   2        3.84        3.11      0.66 o
  -4   8   2        2.40        1.84      0.48 o
  -3   8   2        9.22        9.07      0.73 o
  -2   8   2        0.02        0.02      0.34 o
  -1   8   2       47.13       46.91      1.57 o
   0   8   2      129.45      122.38      2.57 o
   1   8   2      158.19      156.51      3.11 o
   2   8   2       53.78       56.84      1.49 o
   3   8   2       35.20       37.00      1.02 o
   4   8   2       19.51       19.35      0.92 o
   5   8   2       45.32       44.27      1.33 o
   6   8   2        7.02        7.33      0.59 o
   7   8   2        3.42        3.89      0.65 o
   8   8   2       20.45       20.86      1.18 o
  -3   9   2        1.75        0.99      0.49 o
  -2   9   2        2.00        1.80      0.67 o
  -1   9   2        9.39       10.53      0.82 o
   0   9   2        7.79       10.76      0.81 o
   1   9   2        6.49        7.21      0.60 o
   2   9   2        0.52       -0.11      0.38 o
   3   9   2      251.25      248.28      5.46 o
   4   9   2       26.72       25.71      1.19 o
   5   9   2        6.94        5.03      0.69 o
   6   9   2        0.00        0.30      0.53 o
   7   9   2       33.90       33.53      2.00 o
   8   9   2        0.96        0.64      0.64 o
  -2  10   2        6.52        5.92      0.87 o
  -1  10   2        4.76        7.01      1.35 o
   0  10   2        2.83        2.09      0.70 o
   1  10   2       65.82       63.39      2.51 o
   2  10   2       41.56       45.64      3.26 o
   3  10   2        0.36        0.75      0.47 o
   4  10   2      115.08      114.07      3.07 o
   5  10   2       43.88       43.12      2.20 o
   6  10   2        0.42        1.57      0.72 o
   7  10   2        3.22        4.01      0.88 o
   0  11   2        3.50        3.81      0.89 o
   1  11   2        1.36        2.10      0.73 o
   2  11   2        2.99        4.27      0.86 o
   3  11   2        3.93        2.72      0.79 o
   4  11   2       26.41       28.99      1.78 o
   5  11   2        0.17        1.51      0.70 o
   6  11   2        0.15       -0.15      0.61 o
  -4 -10   3       10.08       11.75      1.19 o
  -3 -10   3        0.77        1.80      1.14 o
  -2 -10   3        3.54        3.24      0.81 o
  -1 -10   3        4.81        6.40      1.00 o
   0 -10   3        4.95        5.30      0.98 o
  -6  -9   3        4.10        3.83      0.64 o
  -5  -9   3       19.38       18.16      1.07 o
  -4  -9   3       11.47       12.12      0.91 o
  -3  -9   3       29.14       30.46      1.69 o
  -2  -9   3       53.93       57.71      2.39 o
  -1  -9   3        8.85        7.63      0.97 o
   0  -9   3       13.38       12.96      1.19 o
   1  -9   3        0.26        0.50      0.49 o
   2  -9   3        0.01        0.06      0.49 o
  -7  -8   3       10.68       13.78      0.89 o
  -6  -8   3        8.57        9.55      1.15 o
  -5  -8   3       15.54       15.57      0.93 o
  -4  -8   3        2.27        1.74      0.48 o
  -3  -8   3        2.04        2.40      0.51 o
  -2  -8   3        5.40        5.77      0.66 o
  -1  -8   3        0.64        0.87      0.36 o
   0  -8   3        7.83        7.71      0.74 o
   1  -8   3        0.04        0.39      0.42 o
   2  -8   3        0.27        0.29      0.60 o
   3  -8   3        1.76        1.17      0.54 o
  -7  -7   3        0.01       -0.32      0.32 o
  -6  -7   3        9.77        9.64      0.66 o
  -5  -7   3       18.99       17.93      0.85 o
  -4  -7   3        4.45        3.83      0.52 o
  -3  -7   3       23.38       21.64      0.80 o
  -2  -7   3      142.69      147.10      2.57 o
  -1  -7   3      118.10      107.25      2.02 o
   0  -7   3       27.29       32.29      0.93 o
   1  -7   3        6.99        5.57      0.50 o
   2  -7   3        4.28        3.40      0.59 o
   3  -7   3        0.02        0.17      0.39 o
   4  -7   3        8.35        8.13      0.84 o
   5  -7   3        0.17       -0.11      0.52 o
  -8  -6   3        2.93        2.84      0.73 o
  -7  -6   3        1.53        2.01      0.36 o
  -6  -6   3        1.44        0.54      0.32 o
  -5  -6   3        7.51        8.61      0.57 o
  -4  -6   3        0.20        0.55      0.31 o
  -3  -6   3      395.36      376.89      5.71 o
  -2  -6   3      104.62      101.83      1.86 o
  -1  -6   3        1.72        3.03      0.31 o
   0  -6   3        0.40        0.00      0.22 o
   1  -6   3       81.26       82.30      1.66 o
   2  -6   3        1.21        1.91      0.46 o
   3  -6   3       19.53       19.39      1.01 o
   4  -6   3       21.81       19.85      1.09 o
   5  -6   3       15.13       13.01      0.97 o
   6  -6   3        0.00        0.72      0.92 o
  -8  -5   3       16.27       15.97      1.03 o
  -7  -5   3       11.53       11.44      0.89 o
  -6  -5   3        0.00       -0.02      0.23 o
  -5  -5   3      114.40      104.30      1.95 o
  -4  -5   3       46.32       47.34      0.98 o
  -3  -5   3        0.08        0.45      0.17 o
  -2  -5   3      160.87      162.36      3.08 o
  -1  -5   3      382.02      368.69      4.68 o
   0  -5   3      181.15      177.66      2.45 o
   1  -5   3        0.07        0.81      0.22 o
   2  -5   3       10.04        8.53      0.49 o
   3  -5   3        0.09       -0.26      0.26 o
   4  -5   3        5.51        3.97      0.45 o
   5  -5   3        8.19        6.09      0.71 o
   6  -5   3       17.80       17.46      1.53 o
  -8  -4   3       18.08       20.47      1.11 o
  -7  -4   3        0.21       -0.17      0.45 o
  -6  -4   3        0.08        0.11      0.29 o
  -5  -4   3        2.02        2.74      0.26 o
  -4  -4   3       20.31       17.63      0.44 o
  -3  -4   3      186.35      184.69      2.48 o
  -2  -4   3      335.08      325.57      3.94 o
  -1  -4   3        0.83       -0.01      0.12 o
   0  -4   3       51.07       51.36      0.89 o
   1  -4   3      271.20      282.12      4.00 o
   2  -4   3       74.87       78.21      1.55 o
   3  -4   3       80.99       85.04      1.55 o
   4  -4   3       21.14       17.59      0.71 o
   5  -4   3       55.62       57.94      1.30 o
   6  -4   3       31.26       31.01      1.34 o
   7  -4   3        0.69        0.59      0.62 o
  -9  -3   3        1.77        0.87      0.65 o
  -8  -3   3       40.65       41.83      1.54 o
  -7  -3   3       34.04       34.28      1.09 o
  -6  -3   3       36.89       35.90      1.15 o
  -5  -3   3        7.55        7.04      0.37 o
  -4  -3   3      148.30      151.53      2.23 o
  -3  -3   3      253.87      222.00      2.90 o
  -2  -3   3       85.14       90.14      1.18 o
  -1  -3   3       49.15       57.75      0.81 o
   0  -3   3        8.71       19.34      0.43 o
   1  -3   3      450.98      455.55      6.14 o
   2  -3   3       36.91       35.35      0.77 o
   3  -3   3      302.66      300.34      4.27 o
   4  -3   3        0.76        0.77      0.24 o
   5  -3   3        3.91        5.37      0.42 o
   6  -3   3       16.78       15.39      0.93 o
   7  -3   3        9.82        8.90      1.00 o
   8  -3   3       31.00       30.53      1.77 o
  -9  -2   3        7.84        7.96      0.94 o
  -8  -2   3        8.29        9.77      0.77 o
  -7  -2   3        0.13        0.25      0.31 o
  -6  -2   3        3.61        1.95      0.36 o
  -5  -2   3       31.18       29.19      0.72 o
  -4  -2   3        0.07        0.23      0.25 o
  -3  -2   3        5.30        3.62      0.17 o
  -2  -2   3     1258.29     1266.16     18.87 o
  -1  -2   3     1347.70     1336.58     13.77 o
   0  -2   3     1151.34     1219.32     13.08 o
   1  -2   3      930.96     1029.28     12.45 o
   2  -2   3       83.48       71.84      1.12 o
   3  -2   3      326.84      348.00      4.83 o
   4  -2   3      273.65      279.64      3.47 o
   5  -2   3        6.19        5.34      0.48 o
   6  -2   3       30.77       28.37      1.10 o
   7  -2   3       22.97       23.28      1.15 o
   8  -2   3        0.89        0.63      0.57 o
  -8  -1   3        1.45        1.05      0.53 o
  -7  -1   3        4.43        6.33      0.52 o
  -6  -1   3      296.25      303.79      6.94 o
  -5  -1   3       67.66       71.11      2.59 o
  -4  -1   3        3.69        4.76      0.25 o
  -3  -1   3      458.85      452.48      6.29 o
  -2  -1   3       13.08        8.76      0.38 o
  -1  -1   3      725.45      749.58      8.76 o
   0  -1   3       12.95       13.60      0.25 o
   1  -1   3       61.37       54.04      0.90 o
   2  -1   3      357.77      361.20      4.22 o
   3  -1   3      108.61      112.76      1.62 o
   4  -1   3      138.19      128.89      2.03 o
   5  -1   3      164.79      165.53      2.82 o
   6  -1   3       13.20       14.68      0.72 o
   7  -1   3        0.10       -0.33      0.33 o
   8  -1   3       21.19       20.11      0.97 o
  -8   0   3       30.47       37.40      1.62 o
  -7   0   3       15.94       18.89      1.86 o
  -6   0   3       56.64       54.31      1.42 o
  -5   0   3       12.26       11.44      0.47 o
  -4   0   3      237.97      230.24      3.43 o
  -3   0   3      207.58      203.11      3.11 o
  -2   0   3       17.48       17.16      1.05 o
  -1   0   3     2186.92     2153.97     32.92 o
   0   0   3     2972.60     2834.86     31.14 o
   1   0   3     1207.94     1207.59     13.54 o
   2   0   3       53.59       51.52      0.68 o
   3   0   3      145.96      135.09      1.86 o
   4   0   3      448.03      459.11      6.22 o
   5   0   3       86.48       95.03      1.62 o
   6   0   3       13.11       14.18      0.68 o
   7   0   3       13.57       13.69      0.74 o
   8   0   3        6.00        7.35      0.66 o
   9   0   3        1.35        1.25      0.69 o
  -8   1   3        0.10        0.23      0.51 o
  -7   1   3        0.05        0.13      0.30 o
  -6   1   3       32.76       31.32      1.01 o
  -5   1   3      302.33      310.55      4.64 o
  -4   1   3      151.27      153.59      2.56 o
  -3   1   3       13.83       16.16      0.34 o
  -2   1   3       72.01       72.77      2.38 o
  -1   1   3      903.99      946.59     24.65 o
   0   1   3      501.32      548.19      5.61 o
   1   1   3      179.55      194.50      2.08 o
   2   1   3      364.63      369.38      4.02 o
   3   1   3      691.17      713.33      8.13 o
   4   1   3       78.41       93.47      1.66 o
   5   1   3      138.62      133.38      1.95 o
   6   1   3      119.35      114.44      2.13 o
   7   1   3       32.48       34.33      1.30 o
   8   1   3        0.00       -0.26      0.37 o
   9   1   3        2.28        2.66      0.62 o
  -8   2   3        0.30       -0.29      0.61 o
  -7   2   3       15.99       17.45      1.14 o
  -6   2   3       24.13       23.56      1.37 o
  -5   2   3        8.30        8.79      0.66 o
  -4   2   3      175.30      186.20      3.79 o
  -3   2   3      465.74      472.34      6.81 o
  -2   2   3      398.36      447.36      6.06 o
  -1   2   3      105.92      118.90      1.63 o
   0   2   3       57.99       74.53      0.92 o
   1   2   3     6666.52     6391.47     66.90 o
   2   2   3      262.21      250.15      2.96 o
   3   2   3        9.49        9.41      0.44 o
   4   2   3      126.38      140.68      2.53 o
   5   2   3      228.00      242.81      3.83 o
   6   2   3       41.30       40.62      1.20 o
   7   2   3        0.01        0.29      0.31 o
   8   2   3        4.29        4.23      0.60 o
   9   2   3        1.03        1.11      0.84 o
  -7   3   3        0.01        0.41      0.38 o
  -6   3   3        0.74        0.17      0.34 o
  -5   3   3       38.35       41.50      1.30 o
  -4   3   3      129.51      123.80      2.05 o
  -3   3   3      319.34      347.82      5.42 o
  -2   3   3       21.39       21.28      0.60 o
  -1   3   3       92.79       80.55      1.09 o
   0   3   3       12.47       12.02      0.26 o
   1   3   3      718.50      761.05      8.06 o
   2   3   3        0.31        0.00      0.10 o
   3   3   3      497.01      503.42      6.33 o
   4   3   3      538.70      534.97      7.17 o
   5   3   3        3.42        3.22      0.30 o
   6   3   3       55.48       54.16      1.37 o
   7   3   3       45.61       46.22      1.30 o
   8   3   3       10.26       12.06      0.83 o
   9   3   3        1.59        1.92      0.58 o
  -7   4   3        0.20        0.18      0.40 o
  -6   4   3       89.03       80.84      2.64 o
  -5   4   3        0.72        1.27      0.37 o
  -4   4   3        8.49        7.17      0.31 o
  -3   4   3      120.04      122.03      1.65 o
  -2   4   3      163.99      159.20      2.09 o
  -1   4   3      597.83      621.68      7.60 o
   0   4   3      163.55      180.76      2.05 o
   1   4   3        2.73        5.30      0.24 o
   2   4   3      334.71      339.99      3.83 o
   3   4   3      174.27      167.07      2.29 o
   4   4   3        0.52        0.35      0.17 o
   5   4   3       57.94       63.63      1.12 o
   6   4   3       21.71       20.30      0.73 o
   7   4   3       60.85       61.43      1.57 o
   8   4   3        6.24        5.25      1.09 o
   9   4   3        5.59        8.36      0.81 o
  -7   5   3        0.28        0.30      0.81 o
  -6   5   3        0.81       -0.05      0.48 o
  -5   5   3        9.33        7.98      0.76 o
  -4   5   3       51.77       48.76      1.44 o
  -3   5   3       42.93       45.74      0.87 o
  -2   5   3       59.04       59.07      0.90 o
  -1   5   3        0.03        0.02      0.10 o
   0   5   3        0.57        0.39      0.13 o
   1   5   3       11.03        9.58      0.31 o
   2   5   3       42.03       42.79      0.66 o
   3   5   3      463.74      477.72      6.10 o
   4   5   3       47.42       43.02      0.90 o
   5   5   3      142.24      139.39      2.25 o
   6   5   3      116.12      119.54      2.26 o
   7   5   3      192.68      193.11      3.41 o
   8   5   3        1.59        1.47      0.42 o
   9   5   3        3.44        4.53      0.68 o
  -6   6   3        3.52        3.81      1.52 o
  -5   6   3       14.02       15.35      0.87 o
  -4   6   3       62.23       60.55      1.63 o
  -3   6   3        1.48        1.16      0.31 o
  -2   6   3        0.11        0.22      0.17 o
  -1   6   3       36.98       39.79      0.79 o
   0   6   3       35.87       37.45      0.71 o
   1   6   3       27.40       29.93      0.79 o
   2   6   3       15.55       17.19      0.49 o
   3   6   3        0.44        0.21      0.18 o
   4   6   3      101.85      106.39      1.81 o
   5   6   3       98.09      102.03      1.79 o
   6   6   3       15.37       16.26      0.68 o
   7   6   3        9.85        8.71      0.57 o
   8   6   3       13.39       13.34      1.11 o
   9   6   3        4.72        5.95      0.75 o
  -5   7   3        1.18        0.87      0.61 o
  -4   7   3       30.09       27.93      1.08 o
  -3   7   3       26.78       24.45      1.00 o
  -2   7   3      137.05      133.02      3.11 o
  -1   7   3        1.45        1.83      0.34 o
   0   7   3       24.56       26.11      0.87 o
   1   7   3       28.83       25.79      0.69 o
   2   7   3        1.08        1.25      0.24 o
   3   7   3       15.61       16.11      0.55 o
   4   7   3      136.57      134.36      2.42 o
   5   7   3       53.99       51.39      1.26 o
   6   7   3       68.75       66.95      1.54 o
   7   7   3        5.52        4.57      0.67 o
   8   7   3        3.57        5.26      0.69 o
   9   7   3        5.65        7.19      0.81 o
  -4   8   3       12.17       13.22      1.12 o
  -3   8   3       63.89       67.98      1.95 o
  -2   8   3       40.58       40.62      1.79 o
  -1   8   3       12.78       14.70      0.84 o
   0   8   3        0.06        0.10      0.28 o
   1   8   3        3.52        3.93      0.45 o
   2   8   3       11.53       11.63      0.64 o
   3   8   3       26.42       28.74      1.00 o
   4   8   3       18.86       20.12      0.83 o
   5   8   3        0.31        0.12      0.34 o
   6   8   3       12.59       12.62      0.77 o
   7   8   3        7.92        8.72      0.82 o
   8   8   3        1.68        2.99      0.63 o
  -3   9   3        9.23        8.91      0.76 o
  -2   9   3        0.52        0.06      0.39 o
  -1   9   3       21.18       21.97      1.36 o
   0   9   3        0.64        0.03      0.38 o
   1   9   3       10.17       10.25      0.76 o
   2   9   3       15.34       17.92      1.09 o
   3   9   3        2.35        3.39      0.56 o
   4   9   3       27.46       26.94      1.21 o
   5   9   3       30.57       28.60      1.26 o
   6   9   3       16.14       17.18      1.03 o
   7   9   3       37.62       33.88      1.79 o
   8   9   3        0.08        1.32      0.67 o
  -2  10   3        5.23        6.12      1.23 o
  -1  10   3        0.33        0.99      0.82 o
   0  10   3       15.91       15.79      1.00 o
   1  10   3        1.05        1.22      0.60 o
   2  10   3        7.17        6.92      1.09 o
   3  10   3        5.52        6.94      0.76 o
   4  10   3       10.39       10.82      0.88 o
   5  10   3       33.30       35.47      1.51 o
   6  10   3        0.52        0.12      0.57 o
   7  10   3       18.94       20.36      1.51 o
   0  11   3        0.04       -0.30      0.79 o
   1  11   3        7.95        8.84      1.08 o
   2  11   3        6.74        6.60      0.99 o
   3  11   3       13.79       13.40      1.21 o
   4  11   3        0.05       -0.23      1.15 o
   5  11   3       10.98        8.74      1.12 o
   6  11   3        2.94        4.00      1.53 o
  -5  -9   4        1.03        1.58      0.53 o
  -4  -9   4        2.78        3.40      0.73 o
  -3  -9   4        4.44        2.92      0.76 o
  -2  -9   4        3.84        4.43      0.96 o
  -1  -9   4       18.70       24.88      1.57 o
   0  -9   4        6.70        7.05      1.00 o
   1  -9   4        0.65        1.37      0.75 o
  -6  -8   4       13.72       14.75      1.95 o
  -5  -8   4       20.53       20.68      1.19 o
  -4  -8   4       13.22       11.53      0.83 o
  -3  -8   4        1.65        1.77      0.62 o
  -2  -8   4        0.12        1.27      0.45 o
  -1  -8   4       16.09       13.70      1.14 o
   0  -8   4       15.15       14.94      1.21 o
   1  -8   4        3.64        5.46      0.88 o
   2  -8   4        5.83        5.76      1.36 o
   3  -8   4       23.99       25.84      1.69 o
  -7  -7   4        4.86        3.28      0.81 o
  -6  -7   4       34.31       37.70      1.25 o
  -5  -7   4       24.53       26.65      1.04 o
  -4  -7   4        5.20        4.99      0.46 o
  -3  -7   4        7.94        7.52      0.92 o
  -2  -7   4       11.45       11.92      0.63 o
  -1  -7   4        0.09        0.21      0.29 o
   0  -7   4       43.44       40.98      1.11 o
   1  -7   4       22.49       26.99      1.19 o
   2  -7   4       48.32       53.12      1.94 o
   3  -7   4        0.02        0.15      0.38 o
   4  -7   4        3.98        3.31      0.68 o
  -7  -6   4       18.16       21.24      2.39 o
  -6  -6   4        6.59        5.70      0.57 o
  -5  -6   4        3.38        3.79      0.43 o
  -4  -6   4       65.37       66.57      1.54 o
  -3  -6   4       61.21       61.81      1.46 o
  -2  -6   4        0.27        0.46      0.29 o
  -1  -6   4        4.76        4.43      0.38 o
   0  -6   4        0.14       -0.10      0.24 o
   1  -6   4       77.11       60.99      1.53 o
   2  -6   4        5.05        4.04      0.59 o
   3  -6   4       10.04        9.65      0.71 o
   4  -6   4       25.11       27.82      1.17 o
   5  -6   4        0.88        1.34      0.56 o
  -8  -5   4        0.94        0.49      0.55 o
  -7  -5   4        0.39       -0.13      0.44 o
  -6  -5   4      157.15      140.26      3.46 o
  -5  -5   4       36.83       36.69      0.92 o
  -4  -5   4       28.12       29.22      0.74 o
  -3  -5   4        6.32        7.22      0.52 o
  -2  -5   4        1.89        1.45      0.28 o
  -1  -5   4      131.55      129.18      2.25 o
   0  -5   4        0.24        0.16      0.21 o
   1  -5   4      178.01      163.96      2.81 o
   2  -5   4       24.97       26.93      0.97 o
   3  -5   4       45.07       39.52      1.24 o
   4  -5   4       29.60       27.30      1.07 o
   5  -5   4        0.24       -0.17      0.42 o
   6  -5   4        0.95        1.56      0.64 o
  -8  -4   4        1.57        0.24      0.51 o
  -7  -4   4       35.29       35.27      1.65 o
  -6  -4   4        9.73       12.48      0.91 o
  -5  -4   4       85.80       76.00      2.13 o
  -4  -4   4       11.83       12.26      0.42 o
  -3  -4   4       59.62       60.67      0.96 o
  -2  -4   4       16.27       13.83      0.40 o
  -1  -4   4        8.59       10.40      0.36 o
   0  -4   4        1.85        1.31      0.21 o
   1  -4   4        6.87        4.08      0.28 o
   2  -4   4        5.34        5.60      0.36 o
   3  -4   4        0.09        0.33      0.23 o
   4  -4   4       65.64       65.54      1.70 o
   5  -4   4        6.01        6.21      1.03 o
   6  -4   4        0.20        1.09      0.58 o
   7  -4   4        0.70        1.37      0.71 o
  -8  -3   4       21.71       25.53      1.53 o
  -7  -3   4        0.65        0.76      0.35 o
  -6  -3   4       30.17       28.60      0.91 o
  -5  -3   4      100.64       84.83      1.80 o
  -4  -3   4      110.24      116.13      2.86 o
  -3  -3   4       50.39       48.88      0.81 o
  -2  -3   4        0.95        1.59      0.16 o
  -1  -3   4       99.41       94.26      1.44 o
   0  -3   4        2.99        3.05      0.20 o
   1  -3   4        7.69        6.94      0.33 o
   2  -3   4       43.96       48.10      0.91 o
   3  -3   4      349.79      329.72      4.69 o
   4  -3   4       18.44       17.59      0.71 o
   5  -3   4       33.15       33.35      1.48 o
   6  -3   4        4.28        4.66      0.76 o
   7  -3   4        5.82        9.56      1.07 o
  -8  -2   4        6.51        7.40      0.93 o
  -7  -2   4        0.86        0.49      0.43 o
  -6  -2   4       27.84       29.85      0.89 o
  -5  -2   4       41.21       38.79      1.21 o
  -4  -2   4       25.31       27.29      0.60 o
  -3  -2   4        2.75        3.33      0.21 o
  -2  -2   4        0.33        0.16      0.10 o
  -1  -2   4       22.27       26.74      0.46 o
   0  -2   4       72.57       82.24      1.03 o
   1  -2   4      498.58      514.61      6.38 o
   2  -2   4        0.04        0.29      0.13 o
   3  -2   4       38.21       42.12      0.83 o
   4  -2   4       75.62       66.85      1.70 o
   5  -2   4      225.20      220.53      4.16 o
   6  -2   4        4.81        5.22      0.55 o
   7  -2   4        5.49        5.57      0.85 o
   8  -2   4        0.04       -0.18      0.58 o
  -8  -1   4        4.21        4.55      0.59 o
  -7  -1   4        2.77        2.33      0.37 o
  -6  -1   4       39.57       36.01      0.99 o
  -5  -1   4      102.21      108.48      2.41 o
  -4  -1   4      367.47      375.29      6.22 o
  -3  -1   4        8.99        5.09      0.21 o
  -2  -1   4      182.08      200.66      2.80 o
  -1  -1   4       71.75       70.55      0.97 o
   0  -1   4        8.86        5.46      0.21 o
   1  -1   4       43.72       37.46      0.75 o
   2  -1   4        0.37       -0.07      0.13 o
   3  -1   4      137.63      125.96      1.96 o
   4  -1   4      171.98      173.66      2.91 o
   5  -1   4       14.28       12.68      0.63 o
   6  -1   4        1.50        2.80      0.43 o
   7  -1   4        2.81        3.45      0.58 o
   8  -1   4        2.20        2.14      0.76 o
  -8   0   4        5.46        5.83      0.73 o
  -7   0   4        6.00        5.27      0.48 o
  -6   0   4      200.95      206.65      4.14 o
  -5   0   4       95.50       96.02      1.77 o
  -4   0   4       55.00       55.72      1.04 o
  -3   0   4       11.96       13.40      0.50 o
  -2   0   4      473.61      484.94      8.17 o
  -1   0   4       17.26       27.57      0.52 o
   0   0   4      212.81      236.58      3.08 o
   1   0   4     1146.08     1199.38     12.17 o
   2   0   4      634.60      645.89      7.91 o
   3   0   4      284.11      269.46      3.77 o
   4   0   4        7.05        6.41      0.37 o
   5   0   4       26.48       26.89      0.80 o
   6   0   4       16.54       17.92      0.73 o
   7   0   4       30.07       28.31      1.07 o
   8   0   4        1.80        1.72      0.98 o
   9   0   4        8.74       10.52      1.39 o
  -8   1   4       12.47       14.95      1.02 o
  -7   1   4       22.75       22.94      0.91 o
  -6   1   4        0.45        0.54      0.25 o
  -5   1   4      167.57      157.48      2.75 o
  -4   1   4      425.81      424.12      6.11 o
  -3   1   4      164.25      168.28      3.87 o
  -2   1   4      179.76      164.10      5.63 o
  -1   1   4        4.57        1.71      0.08 o
   0   1   4        1.41        1.50      0.09 o
   1   1   4      381.40      375.23      4.04 o
   2   1   4        1.57        2.81      0.18 o
   3   1   4       16.07       16.18      0.43 o
   4   1   4      327.00      338.44      4.73 o
   5   1   4       47.70       45.20      0.98 o
   6   1   4       20.67       21.77      0.77 o
   7   1   4       61.54       53.16      1.83 o
   8   1   4        0.01       -0.67      0.80 o
   9   1   4        6.33        5.48      0.91 o
  -8   2   4        0.78        1.31      0.78 o
  -7   2   4        4.52        4.64      1.64 o
  -6   2   4        5.91        6.23      0.41 o
  -5   2   4       51.10       56.14      1.48 o
  -4   2   4       18.47       16.78      0.47 o
  -3   2   4       51.11       56.36      1.40 o
  -2   2   4      170.51      183.03      3.21 o
  -1   2   4      485.94      485.41      6.31 o
   0   2   4     1245.03     1320.20     14.71 o
   1   2   4      183.60      205.09      2.43 o
   2   2   4      589.68      611.45      7.02 o
   3   2   4      945.52      956.89     11.56 o
   4   2   4       74.07       67.22      1.31 o
   5   2   4      101.93       99.18      1.84 o
   6   2   4       19.79       19.79      0.79 o
   7   2   4       10.13       12.01      0.69 o
   8   2   4       23.60       21.81      1.12 o
   9   2   4        6.46        8.17      1.36 o
  -7   3   4       12.15       14.33      1.90 o
  -6   3   4       38.93       40.41      1.24 o
  -5   3   4       56.76       53.53      2.37 o
  -4   3   4        0.25        0.17      0.17 o
  -3   3   4       13.60       13.88      0.60 o
  -2   3   4      939.53      933.83     12.05 o
  -1   3   4       51.55       48.64      0.72 o
   0   3   4      205.10      236.28      2.94 o
   1   3   4        7.97       10.63      0.26 o
   2   3   4      157.65      157.67      2.13 o
   3   3   4       53.75       47.56      0.77 o
   4   3   4       78.83       68.77      1.34 o
   5   3   4      310.79      312.87      4.86 o
   6   3   4       79.99       74.71      1.75 o
   7   3   4        1.09        0.96      0.34 o
   8   3   4        4.79        5.15      0.67 o
   9   3   4        5.13        6.76      0.95 o
  -7   4   4        4.10        3.87      0.56 o
  -6   4   4        1.44        0.68      0.49 o
  -5   4   4       14.00       14.13      0.71 o
  -4   4   4       95.73       85.63      3.47 o
  -3   4   4      114.16      119.74      2.20 o
  -2   4   4      123.61      146.03      2.11 o
  -1   4   4       81.21       81.10      1.14 o
   0   4   4      667.68      677.08      7.66 o
   1   4   4     1968.44     2019.68     21.17 o
   2   4   4        5.19        4.30      0.21 o
   3   4   4       77.07       75.83      1.19 o
   4   4   4      243.30      232.28      3.41 o
   5   4   4      110.86      104.71      1.79 o
   6   4   4        1.07        1.35      0.35 o
   7   4   4        0.97        0.00      0.47 o
   8   4   4       18.60       21.08      1.35 o
   9   4   4        4.08        4.28      0.80 o
  -6   5   4        6.64        6.42      0.88 o
  -5   5   4       12.80       13.12      0.90 o
  -4   5   4       73.51       68.06      1.77 o
  -3   5   4        9.76        7.03      0.48 o
  -2   5   4       14.59       14.23      0.36 o
  -1   5   4      170.00      190.80      2.53 o
   0   5   4       64.49       65.18      1.02 o
   1   5   4       47.76       43.23      0.67 o
   2   5   4       45.60       43.86      0.72 o
   3   5   4       90.09       86.14      1.45 o
   4   5   4        2.26        2.18      0.25 o
   5   5   4       30.55       33.28      0.81 o
   6   5   4       69.39       66.48      1.48 o
   7   5   4      184.11      184.95      3.31 o
   8   5   4        1.92        2.01      0.63 o
   9   5   4        1.83        2.41      1.25 o
  -6   6   4        3.03        4.14      1.14 o
  -5   6   4        4.59        4.15      0.67 o
  -4   6   4       30.34       27.71      1.31 o
  -3   6   4       54.48       54.41      1.81 o
  -2   6   4      153.91      148.02      2.23 o
  -1   6   4        2.73        2.88      0.27 o
   0   6   4       22.27       21.18      0.53 o
   1   6   4      384.59      398.90      4.42 o
   2   6   4      300.10      286.39      3.30 o
   3   6   4      196.10      204.37      2.61 o
   4   6   4       26.32       23.94      0.74 o
   5   6   4       35.69       34.89      0.86 o
   6   6   4       16.50       15.84      0.67 o
   7   6   4       20.35       22.48      0.94 o
   8   6   4        8.74        8.32      0.78 o
   9   6   4       16.45       17.02      1.34 o
  -5   7   4        0.00       -0.18      0.48 o
  -4   7   4        9.66        9.27      0.54 o
  -3   7   4        0.35       -0.28      0.28 o
  -2   7   4       11.99       10.91      0.64 o
  -1   7   4        3.07        3.84      0.46 o
   0   7   4      229.09      226.59      4.03 o
   1   7   4        9.33        8.62      0.50 o
   2   7   4        0.74        0.81      0.24 o
   3   7   4       96.26       93.07      1.45 o
   4   7   4       10.04        8.24      0.48 o
   5   7   4       10.73        9.56      0.60 o
   6   7   4       17.34       17.32      0.82 o
   7   7   4       33.46       36.62      1.25 o
   8   7   4       58.82       62.53      2.07 o
   9   7   4        0.22       -0.06      0.62 o
  -4   8   4        0.38       -0.29      0.32 o
  -3   8   4        2.03        2.53      0.47 o
  -2   8   4      183.60      182.49      4.01 o
  -1   8   4        5.83        5.89      0.72 o
   0   8   4        7.75        7.52      0.62 o
   1   8   4       39.71       41.51      1.21 o
   2   8   4      147.75      142.24      2.87 o
   3   8   4       50.29       52.43      1.42 o
   4   8   4       23.20       21.05      0.87 o
   5   8   4        1.93        2.02      0.50 o
   6   8   4        3.37        3.14      0.54 o
   7   8   4        0.02       -0.56      0.69 o
   8   8   4        2.73        2.54      0.74 o
  -3   9   4        0.45        0.21      0.41 o
  -2   9   4        8.99        8.37      0.69 o
  -1   9   4       14.33       14.96      1.14 o
   0   9   4       47.73       48.30      1.88 o
   1   9   4       33.22       34.28      1.32 o
   2   9   4        3.42        3.58      1.10 o
   3   9   4       10.98       11.24      0.70 o
   4   9   4        8.12        7.26      0.70 o
   5   9   4       13.68       12.90      0.89 o
   6   9   4        0.50        0.11      0.58 o
   7   9   4        4.64        6.05      0.91 o
   8   9   4       17.35       20.69      1.90 o
  -2  10   4        0.76        0.98      0.50 o
  -1  10   4       11.23       11.41      1.10 o
   0  10   4       23.01       22.83      1.44 o
   1  10   4        1.96        2.67      0.68 o
   2  10   4        2.22        0.63      0.52 o
   3  10   4       10.33        9.62      1.18 o
   4  10   4       54.27       54.16      1.88 o
   5  10   4        1.47        1.66      0.53 o
   6  10   4        5.07        4.43      0.71 o
   7  10   4        0.72        1.26      0.82 o
   0  11   4       13.11       15.60      1.91 o
   1  11   4        0.04        0.62      0.79 o
   2  11   4       27.81       27.99      1.68 o
   3  11   4       25.66       27.90      2.50 o
   4  11   4       50.25       52.30      2.89 o
   5  11   4        3.58        2.73      0.78 o
   6  11   4        2.00        3.02      1.13 o
  -3  -9   5        5.90        5.51      0.90 o
  -2  -9   5        5.62        7.44      1.31 o
  -1  -9   5       10.01       10.23      1.12 o
   0  -9   5        3.90        5.36      1.04 o
  -5  -8   5        7.22        6.78      0.84 o
  -4  -8   5        8.64        7.20      0.72 o
  -3  -8   5       18.62       19.76      1.07 o
  -2  -8   5       14.56       13.64      1.17 o
  -1  -8   5        1.36        1.80      0.65 o
   0  -8   5        2.08        2.80      0.75 o
   1  -8   5       19.96       18.35      1.41 o
   2  -8   5        8.03        7.66      1.00 o
  -6  -7   5        8.20        7.65      0.96 o
  -5  -7   5        2.93        2.24      0.47 o
  -4  -7   5      102.72      109.70      2.33 o
  -3  -7   5       31.63       31.66      1.05 o
  -2  -7   5        2.71        2.60      0.43 o
  -1  -7   5        7.32        8.76      0.97 o
   0  -7   5        5.81        6.38      0.94 o
   1  -7   5        1.69        1.95      0.67 o
   2  -7   5        0.00       -0.15      0.35 o
   3  -7   5       10.50       12.51      0.82 o
  -7  -6   5       10.41       13.05      1.17 o
  -6  -6   5        2.91        2.45      0.62 o
  -5  -6   5       16.22       15.40      0.67 o
  -4  -6   5        7.58        9.94      0.61 o
  -3  -6   5       71.50       71.56      1.65 o
  -2  -6   5      121.60      122.32      2.65 o
  -1  -6   5       79.95       84.51      1.91 o
   0  -6   5       42.09       39.04      1.18 o
   1  -6   5       10.22       10.93      0.64 o
   2  -6   5       25.91       24.62      0.88 o
   3  -6   5       16.48       15.47      0.88 o
   4  -6   5        4.22        4.49      0.72 o
   5  -6   5       18.06       18.59      1.20 o
  -7  -5   5        8.55       11.77      0.89 o
  -6  -5   5       14.56       15.23      0.93 o
  -5  -5   5        3.59        2.22      0.51 o
  -4  -5   5      125.82      119.60      2.19 o
  -3  -5   5        0.33        0.36      0.24 o
  -2  -5   5      394.39      382.88      6.46 o
  -1  -5   5        1.21        0.51      0.29 o
   0  -5   5       27.84       24.86      0.78 o
   1  -5   5       17.15       19.28      0.72 o
   2  -5   5        0.59        0.07      0.27 o
   3  -5   5        9.52        9.05      0.77 o
   4  -5   5       17.76       18.25      0.93 o
   5  -5   5        6.76        6.37      0.95 o
   6  -5   5        3.09        3.15      0.84 o
  -8  -4   5        6.58        6.15      1.14 o
  -7  -4   5       12.93       12.40      0.85 o
  -6  -4   5       11.85       11.01      0.90 o
  -5  -4   5        0.22        0.46      0.31 o
  -4  -4   5       74.85       74.37      1.52 o
  -3  -4   5      111.16      104.98      1.86 o
  -2  -4   5      765.05      750.09     10.77 o
  -1  -4   5       39.01       40.74      1.01 o
   0  -4   5      381.92      352.65      5.37 o
   1  -4   5      135.80      132.69      2.34 o
   2  -4   5        8.05        8.08      0.49 o
   3  -4   5       58.76       55.79      1.35 o
   4  -4   5       13.41       12.86      0.74 o
   5  -4   5        0.21        0.52      0.44 o
   6  -4   5        8.36        8.52      1.04 o
  -8  -3   5       10.03       10.55      0.88 o
  -7  -3   5        3.21        2.92      0.43 o
  -6  -3   5        7.01        7.84      0.51 o
  -5  -3   5       58.19       57.43      1.37 o
  -4  -3   5       56.31       46.48      1.25 o
  -3  -3   5       37.94       36.80      0.80 o
  -2  -3   5      123.69      121.92      1.92 o
  -1  -3   5      418.93      421.85      5.28 o
   0  -3   5        3.74        4.79      0.33 o
   1  -3   5       51.66       57.62      1.01 o
   2  -3   5       29.65       28.18      0.68 o
   3  -3   5        0.01       -0.21      0.21 o
   4  -3   5       35.39       34.38      1.30 o
   5  -3   5       39.73       38.05      1.48 o
   6  -3   5       16.37       15.93      1.25 o
   7  -3   5       14.25       12.87      1.23 o
  -8  -2   5        0.49        0.37      0.51 o
  -7  -2   5       15.71       16.11      0.72 o
  -6  -2   5        6.02        5.94      0.42 o
  -5  -2   5        2.00        1.88      0.27 o
  -4  -2   5       93.44       94.27      1.67 o
  -3  -2   5      274.01      268.42      3.78 o
  -2  -2   5       27.08       27.00      0.60 o
  -1  -2   5        2.72        2.23      0.18 o
   0  -2   5      692.42      687.63      8.60 o
   1  -2   5      137.96      123.94      1.87 o
   2  -2   5      204.80      188.33      2.79 o
   3  -2   5       15.44       17.25      0.58 o
   4  -2   5        0.03        0.43      0.26 o
   5  -2   5       46.92       48.89      2.66 o
   6  -2   5        1.82        0.55      0.43 o
   7  -2   5       19.29       17.00      2.68 o
   8  -2   5        0.10        2.69      1.11 o
  -8  -1   5       27.91       31.19      1.39 o
  -7  -1   5        3.72        3.88      0.41 o
  -6  -1   5        1.01        1.16      0.27 o
  -5  -1   5       58.57       54.20      1.28 o
  -4  -1   5        9.95       11.03      0.34 o
  -3  -1   5       20.87       26.24      0.53 o
  -2  -1   5      203.18      186.36      2.66 o
  -1  -1   5      276.63      282.83      3.25 o
   0  -1   5      155.17      157.69      2.14 o
   1  -1   5      313.79      343.21      3.87 o
   2  -1   5      107.40      100.75      1.62 o
   3  -1   5       68.38       67.46      1.24 o
   4  -1   5        8.66        7.96      0.47 o
   5  -1   5       76.44       68.05      1.69 o
   6  -1   5       24.15       24.50      1.16 o
   7  -1   5       26.46       28.70      1.62 o
   8  -1   5       15.50       14.78      1.08 o
  -8   0   5        1.57        0.76      0.50 o
  -7   0   5        9.28        9.89      1.13 o
  -6   0   5       12.43       11.52      0.55 o
  -5   0   5        0.87        0.73      0.21 o
  -4   0   5        2.13        1.85      0.14 o
  -3   0   5        9.68        8.32      0.72 o
  -2   0   5      744.17      757.78     10.09 o
  -1   0   5       74.03       65.35      0.95 o
   0   0   5       15.55       14.34      0.31 o
   1   0   5      147.16      134.74      1.55 o
   2   0   5       27.79       22.46      0.55 o
   3   0   5       46.13       45.23      1.00 o
   4   0   5        5.97        4.55      0.35 o
   5   0   5       17.55       17.74      0.62 o
   6   0   5        0.85        1.23      0.34 o
   7   0   5        1.30        0.95      0.41 o
   8   0   5        9.78        8.37      0.88 o
  -7   1   5        8.14        7.84      0.76 o
  -6   1   5       27.28       27.86      0.87 o
  -5   1   5        6.69        5.94      0.30 o
  -4   1   5       52.65       51.64      0.93 o
  -3   1   5       40.57       36.81      1.99 o
  -2   1   5      435.62      407.52     10.14 o
  -1   1   5        6.09        8.99      0.23 o
   0   1   5      846.94      868.05      9.94 o
   1   1   5      153.25      149.01      1.88 o
   2   1   5       54.37       62.96      0.88 o
   3   1   5       71.73       72.10      1.07 o
   4   1   5        5.92        4.96      0.32 o
   5   1   5        0.94        0.82      0.24 o
   6   1   5       39.77       40.16      1.23 o
   7   1   5       66.39       66.88      2.05 o
   8   1   5       10.71       11.34      1.16 o
   9   1   5        2.21        2.95      0.84 o
  -7   2   5        0.64        1.46      0.39 o
  -6   2   5        2.34        2.86      0.50 o
  -5   2   5        4.19        3.73      0.28 o
  -4   2   5        0.22        0.21      0.14 o
  -3   2   5        0.01       -0.04      0.16 o
  -2   2   5       52.27       48.43      1.03 o
  -1   2   5      173.42      173.54      2.36 o
   0   2   5       56.81       58.22      0.81 o
   1   2   5       71.17       70.05      0.95 o
   2   2   5       64.66       67.21      0.91 o
   3   2   5       29.22       35.71      0.70 o
   4   2   5        3.76        4.90      0.32 o
   5   2   5       46.24       42.04      1.04 o
   6   2   5        8.20        8.03      0.56 o
   7   2   5        1.10        0.55      0.42 o
   8   2   5        0.57        1.24      0.66 o
   9   2   5        9.89        8.45      1.09 o
  -7   3   5        1.78        2.24      0.55 o
  -6   3   5        9.02        9.09      0.55 o
  -5   3   5        0.15        0.23      0.23 o
  -4   3   5       11.80       11.72      0.44 o
  -3   3   5       58.03       57.08      1.43 o
  -2   3   5       10.78       11.53      0.31 o
  -1   3   5        0.42        0.06      0.14 o
   0   3   5     1245.97     1258.18     14.05 o
   1   3   5      322.13      359.43      5.43 o
   2   3   5      576.22      590.45      6.51 o
   3   3   5        1.62        2.27      0.21 o
   4   3   5      220.12      224.98      3.27 o
   5   3   5        2.06        1.31      0.27 o
   6   3   5        8.90        7.25      0.55 o
   7   3   5       33.35       29.35      1.24 o
   8   3   5       34.17       32.08      1.67 o
   9   3   5        7.19        9.78      1.15 o
  -6   4   5        0.13        0.62      0.41 o
  -5   4   5        5.00        4.91      0.44 o
  -4   4   5        0.05        0.38      0.23 o
  -3   4   5        4.55        3.54      0.28 o
  -2   4   5      139.67      133.18      1.95 o
  -1   4   5        2.53        2.15      0.18 o
   0   4   5        5.63        9.41      0.29 o
   1   4   5      491.71      517.28      6.36 o
   2   4   5     1285.68     1338.61     14.14 o
   3   4   5        8.46        6.79      0.30 o
   4   4   5        9.05       11.10      0.41 o
   5   4   5        0.43        0.04      0.19 o
   6   4   5       27.33       28.57      1.00 o
   7   4   5       33.20       36.31      1.39 o
   8   4   5        0.12        0.41      0.71 o
   9   4   5        1.90        0.60      0.68 o
  -6   5   5        0.06       -0.14      0.45 o
  -5   5   5        7.78        7.10      0.68 o
  -4   5   5        2.21        2.52      0.37 o
  -3   5   5       42.61       42.47      1.21 o
  -2   5   5       46.56       45.61      1.09 o
  -1   5   5       66.43       66.54      1.03 o
   0   5   5      111.33      118.05      1.54 o
   1   5   5      191.24      207.41      2.73 o
   2   5   5        0.21       -0.10      0.10 o
   3   5   5       17.95       19.13      0.52 o
   4   5   5        2.04        2.29      0.32 o
   5   5   5       73.56       77.23      1.44 o
   6   5   5       27.39       26.26      0.93 o
   7   5   5       14.42       13.87      0.75 o
   8   5   5       15.69       18.44      1.05 o
   9   5   5       14.58       12.95      1.48 o
  -5   6   5       29.85       29.63      1.42 o
  -4   6   5        0.04        0.41      0.39 o
  -3   6   5        2.91        4.25      0.46 o
  -2   6   5       31.75       27.33      1.04 o
  -1   6   5       66.02       58.85      1.17 o
   0   6   5      100.81       98.53      1.37 o
   1   6   5       12.74       12.99      0.38 o
   2   6   5       27.23       28.44      0.57 o
   3   6   5       44.75       48.03      0.90 o
   4   6   5      305.15      300.40      4.74 o
   5   6   5        0.13       -0.24      0.24 o
   6   6   5       26.53       27.65      0.98 o
   7   6   5        0.08        0.48      0.35 o
   8   6   5       16.09       14.69      1.25 o
   9   6   5        0.51        0.25      0.64 o
  -5   7   5        3.90        5.02      0.76 o
  -4   7   5        8.40        7.05      0.78 o
  -3   7   5        2.68        2.73      0.58 o
  -2   7   5       21.39       23.34      0.84 o
  -1   7   5       43.37       43.75      1.68 o
   0   7   5        2.84        3.14      0.43 o
   1   7   5       13.07       14.21      0.48 o
   2   7   5       87.66       90.44      1.54 o
   3   7   5       41.45       45.21      0.94 o
   4   7   5       39.14       42.27      1.02 o
   5   7   5        0.31       -0.25      0.28 o
   6   7   5       29.00       26.54      1.01 o
   7   7   5       60.51       65.10      2.06 o
   8   7   5       13.70       17.64      1.38 o
   9   7   5        4.90        5.86      1.03 o
  -4   8   5        1.21        1.90      0.60 o
  -3   8   5       62.36       62.30      1.64 o
  -2   8   5        1.49        0.91      0.48 o
  -1   8   5        4.04        1.76      0.54 o
   0   8   5       80.60       73.52      2.49 o
   1   8   5       26.19       26.17      1.10 o
   2   8   5       64.37       64.82      1.74 o
   3   8   5        7.56        6.27      0.52 o
   4   8   5       23.52       25.90      0.98 o
   5   8   5       94.38       95.01      2.58 o
   6   8   5        0.99        1.22      0.64 o
   7   8   5        6.94        6.25      0.75 o
   8   8   5        0.09       -0.51      0.51 o
  -3   9   5        1.21        0.56      0.36 o
  -2   9   5       25.91       26.77      1.76 o
  -1   9   5       25.64       24.61      1.40 o
   0   9   5        7.23        7.34      1.85 o
   1   9   5        3.78        4.63      0.59 o
   2   9   5       60.88       58.94      1.83 o
   3   9   5        4.11        5.35      1.03 o
   4   9   5       27.60       28.57      2.03 o
   5   9   5        4.89        4.86      0.78 o
   6   9   5        2.16        2.05      0.56 o
   7   9   5       18.02       19.78      2.40 o
   8   9   5        4.39        5.06      1.31 o
  -2  10   5       31.77       31.06      2.55 o
  -1  10   5        0.74        1.60      0.67 o
   0  10   5        1.00        0.49      0.56 o
   1  10   5        8.80        6.82      0.89 o
   2  10   5       29.59       28.69      1.42 o
   3  10   5        7.28        8.84      0.97 o
   4  10   5        0.64        0.90      0.57 o
   5  10   5        8.82        8.36      0.99 o
   6  10   5       20.84       23.23      1.54 o
   7  10   5        0.87       -0.50      1.24 o
   0  11   5        0.05        0.25      0.57 o
   1  11   5        3.14        1.39      0.85 o
   2  11   5        2.37        1.67      0.93 o
   3  11   5        1.31        1.06      1.55 o
   4  11   5       64.51       70.26      2.83 o
   5  11   5        2.33        2.12      0.73 o
   6  11   5        0.77        0.86      0.65 o
  -4  -8   6        0.62        0.35      0.64 o
  -3  -8   6        9.85       12.24      0.90 o
  -2  -8   6       19.45       22.02      1.18 o
  -1  -8   6        7.01       10.11      1.93 o
   0  -8   6        5.99        4.55      1.02 o
   1  -8   6        3.52        4.76      0.92 o
  -5  -7   6        7.62        7.05      1.72 o
  -4  -7   6       20.38       21.13      0.86 o
  -3  -7   6        0.09       -0.08      0.32 o
  -2  -7   6       16.00       14.88      0.77 o
  -1  -7   6       27.29       31.29      1.11 o
   0  -7   6        0.16        0.45      0.36 o
   1  -7   6        1.25        1.03      0.46 o
   2  -7   6        3.79        4.04      0.57 o
   3  -7   6        0.71        0.73      0.78 o
  -6  -6   6       22.04       24.14      2.24 o
  -5  -6   6        7.75        9.12      0.71 o
  -4  -6   6        1.08        0.97      0.60 o
  -3  -6   6        0.10       -0.27      0.27 o
  -2  -6   6       16.51       16.59      0.76 o
  -1  -6   6        2.43        2.85      0.46 o
   0  -6   6       49.83       51.40      1.45 o
   1  -6   6       29.94       29.73      1.08 o
   2  -6   6        1.74        1.45      0.43 o
   3  -6   6        1.03        1.19      0.45 o
   4  -6   6       11.78       14.09      1.08 o
  -7  -5   6        0.56        1.10      0.92 o
  -6  -5   6        0.00        0.59      0.48 o
  -5  -5   6       41.50       44.36      1.36 o
  -4  -5   6       34.92       34.23      1.15 o
  -3  -5   6       18.18       16.47      0.85 o
  -2  -5   6        6.76        6.47      0.47 o
  -1  -5   6       22.06       21.49      0.81 o
   0  -5   6       58.02       52.21      1.40 o
   1  -5   6        3.31        1.75      0.37 o
   2  -5   6        1.25        1.72      0.36 o
   3  -5   6        6.52        8.45      0.78 o
   4  -5   6        0.78       -0.05      1.10 o
   5  -5   6        0.07        0.95      0.94 o
  -7  -4   6        5.77        5.21      0.71 o
  -6  -4   6       11.31       12.16      0.81 o
  -5  -4   6       16.61       17.30      0.70 o
  -4  -4   6       11.86       14.11      0.61 o
  -3  -4   6        1.18        0.97      0.31 o
  -2  -4   6      108.14      108.04      2.75 o
  -1  -4   6       67.90       68.67      1.40 o
   0  -4   6      194.68      184.86      3.44 o
   1  -4   6       21.76       23.53      0.78 o
   2  -4   6      363.42      346.34      4.98 o
   3  -4   6       19.10       19.64      1.01 o
   4  -4   6        0.00        0.09      0.40 o
   5  -4   6       13.86       15.89      1.08 o
   6  -4   6        2.48        3.54      0.84 o
  -7  -3   6       16.57       17.63      1.04 o
  -6  -3   6       58.68       58.03      1.44 o
  -5  -3   6       26.05       24.46      0.76 o
  -4  -3   6       31.36       31.62      1.03 o
  -3  -3   6       95.81       97.33      1.82 o
  -2  -3   6        0.86        0.75      0.25 o
  -1  -3   6      125.07      121.65      2.37 o
   0  -3   6      208.18      213.97      3.43 o
   1  -3   6       47.97       46.89      1.23 o
   2  -3   6       36.15       34.21      0.95 o
   3  -3   6       14.43       14.89      0.75 o
   4  -3   6       14.53       14.09      0.89 o
   5  -3   6        4.81        4.11      0.65 o
   6  -3   6        0.02       -0.13      0.44 o
   7  -3   6        9.30        8.22      1.62 o
  -7  -2   6        0.05        0.00      0.31 o
  -6  -2   6       21.04       17.85      0.74 o
  -5  -2   6       28.34       30.15      0.79 o
  -4  -2   6       67.60       64.05      1.15 o
  -3  -2   6        6.28        7.10      0.32 o
  -2  -2   6       84.40       86.28      1.45 o
  -1  -2   6      246.84      243.23      3.73 o
   0  -2   6       18.13       17.13      0.51 o
   1  -2   6       73.51       72.99      1.21 o
   2  -2   6      528.46      505.11      6.87 o
   3  -2   6      151.33      142.94      2.87 o
   4  -2   6      361.82      362.90      6.45 o
   5  -2   6        0.70        0.72      0.44 o
   6  -2   6        0.68        0.45      0.88 o
   7  -2   6        0.33        0.83      0.87 o
  -7  -1   6       76.71       83.46      1.91 o
  -6  -1   6       95.64       93.74      2.48 o
  -5  -1   6       35.67       36.27      0.78 o
  -4  -1   6        6.36        6.98      0.30 o
  -3  -1   6       72.33       73.75      1.20 o
  -2  -1   6       44.20       43.24      0.81 o
  -1  -1   6       58.54       56.38      1.01 o
   0  -1   6      142.59      145.38      2.04 o
   1  -1   6        0.06        0.24      0.14 o
   2  -1   6      177.86      192.30      2.68 o
   3  -1   6       10.44       11.57      0.52 o
   4  -1   6      396.93      379.16      6.64 o
   5  -1   6        2.58        3.27      0.55 o
   6  -1   6       23.93       24.96      1.50 o
   7  -1   6        0.04       -0.37      0.45 o
   8  -1   6        7.08        8.87      1.12 o
  -7   0   6        0.61        0.88      0.30 o
  -6   0   6        4.37        3.75      0.31 o
  -5   0   6       35.89       33.31      0.78 o
  -4   0   6      111.02      100.92      3.40 o
  -3   0   6      111.81      115.28      1.72 o
  -2   0   6        0.15        0.00      0.10 o
  -1   0   6      302.07      306.94      4.25 o
   0   0   6      257.38      237.83      3.10 o
   1   0   6      431.64      432.35      5.13 o
   2   0   6      394.53      415.69      4.46 o
   3   0   6      105.55      101.13      1.62 o
   4   0   6      187.08      181.87      2.82 o
   5   0   6      359.95      367.04      5.83 o
   6   0   6        2.64        3.45      0.50 o
   7   0   6        0.20       -0.16      0.47 o
   8   0   6        1.78        0.73      1.26 o
  -7   1   6       11.97       11.91      0.60 o
  -6   1   6        5.22        5.79      0.39 o
  -5   1   6      346.85      340.17     13.58 o
  -4   1   6       92.15       85.68      5.57 o
  -3   1   6        9.34        9.23      0.81 o
  -2   1   6        1.44        2.59      0.14 o
  -1   1   6       76.64       73.31      1.06 o
   0   1   6       17.74       16.62      0.36 o
   1   1   6       59.48       63.81      0.94 o
   2   1   6      218.08      209.25      2.47 o
   3   1   6      173.04      169.36      3.07 o
   4   1   6        1.23        0.77      0.25 o
   5   1   6       69.08       69.82      1.71 o
   6   1   6       41.00       42.33      1.53 o
   7   1   6        2.89        3.50      0.62 o
   8   1   6        0.41        1.22      1.14 o
  -7   2   6       17.27       18.79      0.79 o
  -6   2   6       67.59       67.85      1.59 o
  -5   2   6      139.51      141.69      2.89 o
  -4   2   6        8.12        8.33      0.56 o
  -3   2   6      255.19      264.59      9.07 o
  -2   2   6      295.20      292.18      4.26 o
  -1   2   6        0.05        0.05      0.10 o
   0   2   6      167.94      160.72      1.88 o
   1   2   6      519.24      501.43      6.17 o
   2   2   6       99.25       97.66      1.27 o
   3   2   6        8.13        5.79      0.54 o
   4   2   6       65.24       67.96      1.27 o
   5   2   6       96.82      102.33      2.21 o
   6   2   6       37.22       39.99      1.44 o
   7   2   6       19.97       21.75      2.18 o
   8   2   6        1.61        2.74      0.77 o
   9   2   6        0.93        1.72      1.06 o
  -6   3   6        3.87        3.78      0.34 o
  -5   3   6        3.90        4.00      0.44 o
  -4   3   6      311.56      309.48      5.31 o
  -3   3   6       16.96       16.10      0.43 o
  -2   3   6       25.44       23.84      0.49 o
  -1   3   6       22.17       22.28      0.58 o
   0   3   6        6.85        7.15      0.23 o
   1   3   6        5.07        6.62      0.36 o
   2   3   6      217.09      207.62      2.89 o
   3   3   6      144.73      135.13      2.08 o
   4   3   6      315.76      327.32      4.62 o
   5   3   6        9.75       11.13      0.61 o
   6   3   6       12.78       11.92      0.79 o
   7   3   6       38.40       42.30      1.57 o
   8   3   6        0.01        0.03      0.58 o
   9   3   6        0.16       -0.30      0.64 o
  -6   4   6       24.00       25.56      1.31 o
  -5   4   6       18.49       18.60      0.74 o
  -4   4   6        4.25        4.36      0.36 o
  -3   4   6       78.23       81.81      1.89 o
  -2   4   6       28.49       27.93      0.66 o
  -1   4   6      136.01      141.70      2.06 o
   0   4   6       55.51       57.95      0.92 o
   1   4   6       68.63       69.42      1.00 o
   2   4   6      213.17      216.58      2.67 o
   3   4   6       61.28       56.30      0.98 o
   4   4   6       54.87       57.88      1.15 o
   5   4   6       23.78       22.96      0.71 o
   6   4   6       69.73       75.39      2.13 o
   7   4   6        1.48        0.78      0.45 o
   8   4   6        1.19        0.55      0.65 o
   9   4   6        3.70        5.03      0.97 o
  -6   5   6        0.00       -0.32      0.56 o
  -5   5   6        0.01       -0.14      0.29 o
  -4   5   6       20.22       19.55      0.79 o
  -3   5   6        5.26        3.91      0.50 o
  -2   5   6      181.23      174.46      3.94 o
  -1   5   6       70.71       76.53      1.41 o
   0   5   6       12.94       13.91      0.38 o
   1   5   6        0.02        0.00      0.14 o
   2   5   6       78.31       81.98      1.50 o
   3   5   6       18.89       19.11      0.55 o
   4   5   6      190.44      189.99      3.56 o
   5   5   6      104.70      106.76      2.03 o
   6   5   6        0.15        0.60      0.31 o
   7   5   6       19.15       19.91      1.13 o
   8   5   6        4.00        5.02      0.87 o
   9   5   6        0.04       -0.42      1.24 o
  -5   6   6       27.45       26.98      1.32 o
  -4   6   6        6.18        5.62      0.64 o
  -3   6   6        1.99        0.67      0.33 o
  -2   6   6       16.87       18.74      0.80 o
  -1   6   6        0.93        0.40      0.25 o
   0   6   6       42.42       47.06      0.91 o
   1   6   6        5.05        5.10      0.37 o
   2   6   6       30.10       28.89      0.58 o
   3   6   6       46.01       45.61      1.05 o
   4   6   6        0.04       -0.23      0.23 o
   5   6   6        2.16        2.10      0.40 o
   6   6   6       44.54       48.19      2.20 o
   7   6   6       13.70       12.59      0.92 o
   8   6   6       18.56       16.94      1.36 o
   9   6   6        4.79        4.19      1.36 o
  -4   7   6        2.16        3.18      0.61 o
  -3   7   6       15.41       14.46      0.96 o
  -2   7   6        8.33        8.34      0.81 o
  -1   7   6        0.23        0.12      0.37 o
   0   7   6       12.76       13.63      0.67 o
   1   7   6       40.68       42.99      1.11 o
   2   7   6        0.09       -0.21      0.21 o
   3   7   6        2.34        2.62      0.31 o
   4   7   6      100.09      100.92      1.91 o
   5   7   6       19.52       19.74      0.85 o
   6   7   6       17.31       16.06      0.96 o
   7   7   6       26.70       27.57      1.70 o
   8   7   6       67.13       70.95      3.52 o
  -3   8   6        3.06        1.57      0.61 o
  -2   8   6        0.67        0.97      0.51 o
  -1   8   6       11.17       14.24      1.01 o
   0   8   6        0.61       -0.01      0.40 o
   1   8   6        9.88       10.49      0.98 o
   2   8   6       12.98       12.46      1.12 o
   3   8   6       18.05       17.47      0.89 o
   4   8   6        9.09        8.72      0.63 o
   5   8   6        5.38        6.71      0.70 o
   6   8   6       27.32       29.65      1.34 o
   7   8   6       13.08       11.68      0.94 o
   8   8   6        6.61        4.97      0.99 o
  -2   9   6        7.37        6.34      0.50 o
  -1   9   6       27.82       27.06      1.49 o
   0   9   6        3.40        3.06      0.68 o
   1   9   6       79.74       85.37      2.88 o
   2   9   6        0.09        0.18      0.48 o
   3   9   6       11.83       11.02      0.81 o
   4   9   6       13.41       13.32      1.01 o
   5   9   6       12.83       13.11      1.13 o
   6   9   6       16.99       16.35      1.28 o
   7   9   6        4.86        4.15      0.83 o
  -1  10   6       63.69       67.03      1.97 o
   0  10   6        0.51        0.66      0.59 o
   1  10   6        0.69        1.53      0.65 o
   2  10   6        5.36        6.77      0.90 o
   3  10   6        9.46        6.40      0.85 o
   4  10   6       12.81       14.40      1.22 o
   5  10   6        6.06        6.19      0.90 o
   6  10   6        0.56        1.37      0.65 o
   7  10   6        3.78        5.14      1.42 o
   1  11   6        0.65        0.61      0.62 o
   2  11   6        1.83        2.69      1.05 o
   3  11   6       20.05       19.91      2.07 o
   4  11   6        3.52        2.58      0.76 o
   5  11   6        0.05       -0.41      0.56 o
  -4  -7   7        1.36        0.39      0.48 o
  -3  -7   7       11.18       10.41      0.84 o
  -2  -7   7       14.61       16.17      0.83 o
  -1  -7   7        3.55        4.33      0.56 o
   0  -7   7        8.21        9.77      0.83 o
   1  -7   7       12.87       14.57      1.00 o
  -5  -6   7       23.96       30.06      1.30 o
  -4  -6   7        7.90        9.96      1.14 o
  -3  -6   7        4.66        4.85      0.62 o
  -2  -6   7        4.90        6.27      0.67 o
  -1  -6   7        6.78        7.41      0.61 o
   0  -6   7        3.97        4.90      0.55 o
   1  -6   7       22.70       22.67      1.13 o
   2  -6   7        2.45        1.57      0.45 o
   3  -6   7        0.04        0.20      0.72 o
  -6  -5   7        3.12        2.72      0.66 o
  -5  -5   7        0.01       -0.37      0.37 o
  -4  -5   7       20.81       23.57      1.01 o
  -3  -5   7       21.94       24.04      1.08 o
  -2  -5   7       45.71       46.15      1.55 o
  -1  -5   7       49.16       51.67      1.95 o
   0  -5   7        4.58        4.12      0.86 o
   1  -5   7        3.36        2.78      0.55 o
   2  -5   7        2.21        2.68      0.72 o
   3  -5   7       17.56       17.15      1.34 o
   4  -5   7        7.19       10.10      1.19 o
  -6  -4   7        9.27       12.41      0.99 o
  -5  -4   7        1.77        1.42      0.40 o
  -4  -4   7        8.92        9.91      0.64 o
  -3  -4   7       49.67       50.56      1.42 o
  -2  -4   7        5.70        7.24      0.60 o
  -1  -4   7        1.82        2.36      0.54 o
   0  -4   7        0.43        0.44      0.35 o
   1  -4   7        9.04       10.65      0.93 o
   2  -4   7        0.47        0.19      0.33 o
   3  -4   7        1.43        0.50      0.44 o
   4  -4   7        9.57        8.16      1.00 o
   5  -4   7        7.38       10.57      1.22 o
  -6  -3   7        0.06        0.18      0.32 o
  -5  -3   7       65.40       61.58      1.37 o
  -4  -3   7       18.56       17.84      0.66 o
  -3  -3   7       47.02       44.67      1.18 o
  -2  -3   7       27.66       28.95      0.98 o
  -1  -3   7      237.89      240.06      4.28 o
   0  -3   7       81.38       74.96      2.02 o
   1  -3   7       17.81       17.39      0.76 o
   2  -3   7       12.68       12.44      0.79 o
   3  -3   7        0.45        0.09      0.38 o
   4  -3   7        1.19        1.24      0.60 o
   5  -3   7        0.08       -0.85      0.94 o
   6  -3   7        5.35        5.69      0.98 o
  -7  -2   7        1.53        1.36      0.37 o
  -6  -2   7        7.25        8.04      0.48 o
  -5  -2   7       12.86       11.18      0.50 o
  -4  -2   7       12.83       14.01      0.54 o
  -3  -2   7       30.37       31.46      0.81 o
  -2  -2   7      187.46      181.56      3.23 o
  -1  -2   7       78.74       80.03      1.70 o
   0  -2   7        1.42        1.03      0.43 o
   1  -2   7       40.30       43.42      1.04 o
   2  -2   7        0.70        0.33      0.30 o
   3  -2   7        1.78        0.78      0.42 o
   4  -2   7       40.61       40.31      1.33 o
   5  -2   7       32.43       31.77      1.38 o
   6  -2   7       11.77       13.11      1.68 o
   7  -2   7        1.39        2.66      1.21 o
  -7  -1   7       15.32       15.51      0.71 o
  -6  -1   7        1.46        2.07      0.28 o
  -5  -1   7       10.70       11.00      0.44 o
  -4  -1   7      131.36      127.75      1.96 o
  -3  -1   7        3.50        5.23      0.29 o
  -2  -1   7       14.19       14.42      0.45 o
  -1  -1   7       47.08       44.58      0.91 o
   0  -1   7       98.25       96.14      1.92 o
   1  -1   7      116.12      118.74      1.75 o
   2  -1   7        3.49        2.67      0.29 o
   3  -1   7        0.61        0.35      0.29 o
   4  -1   7       16.39       18.71      1.02 o
   5  -1   7       41.35       36.47      1.42 o
   6  -1   7       15.56       13.99      0.86 o
   7  -1   7        2.76        1.94      0.64 o
  -7   0   7        2.12        2.15      0.39 o
  -6   0   7        0.31        0.52      0.26 o
  -5   0   7        1.21        0.65      0.21 o
  -4   0   7        3.64        3.41      0.32 o
  -3   0   7       39.47       35.75      0.96 o
  -2   0   7      197.60      195.15      2.81 o
  -1   0   7       29.15       30.36      0.60 o
   0   0   7       16.12       16.15      0.43 o
   1   0   7      284.47      297.70      3.66 o
   2   0   7       41.65       44.73      0.90 o
   3   0   7       40.16       39.05      0.92 o
   4   0   7       45.72       44.52      1.15 o
   5   0   7        1.70        2.07      0.43 o
   6   0   7      152.52      160.93      3.42 o
   7   0   7       12.44       12.43      1.00 o
   8   0   7        1.20        2.43      1.13 o
  -6   1   7        0.44        0.55      0.25 o
  -5   1   7        8.58        8.57      1.47 o
  -4   1   7       97.77       93.90      3.65 o
  -3   1   7      188.80      183.13      5.19 o
  -2   1   7       34.56       27.91      0.55 o
  -1   1   7        8.34       12.29      0.35 o
   0   1   7       26.73       27.97      0.58 o
   1   1   7       46.12       43.38      0.74 o
   2   1   7       53.77       55.38      0.87 o
   3   1   7        6.75        6.12      0.39 o
   4   1   7       42.26       41.49      1.20 o
   5   1   7       31.26       30.49      1.08 o
   6   1   7       37.04       33.31      1.40 o
   7   1   7        8.96        8.42      0.90 o
   8   1   7       18.88       20.12      1.54 o
  -6   2   7        0.65        0.51      0.38 o
  -5   2   7       34.04       30.19      1.27 o
  -4   2   7       25.64       25.31      3.07 o
  -3   2   7       31.26       30.13      2.36 o
  -2   2   7       27.24       28.61      0.78 o
  -1   2   7      814.16      824.16     10.14 o
   0   2   7      212.20      207.27      2.75 o
   1   2   7        0.98        0.92      0.16 o
   2   2   7       74.70       74.41      1.20 o
   3   2   7      167.00      167.32      2.37 o
   4   2   7       28.82       30.48      0.98 o
   5   2   7        1.85        1.23      0.38 o
   6   2   7       44.64       47.96      1.67 o
   7   2   7       18.00       21.54      1.58 o
   8   2   7       25.57       26.76      1.71 o
  -6   3   7        6.81        7.10      0.44 o
  -5   3   7        4.61        4.95      0.37 o
  -4   3   7       13.58       13.48      1.05 o
  -3   3   7      134.99      132.50      3.69 o
  -2   3   7      272.81      262.59      7.00 o
  -1   3   7        5.05        4.17      0.28 o
   0   3   7       67.31       65.52      1.04 o
   1   3   7       20.76       19.14      0.45 o
   2   3   7       23.02       23.20      0.56 o
   3   3   7        8.36        8.88      0.37 o
   4   3   7       72.79       71.54      1.45 o
   5   3   7       86.28       79.83      1.89 o
   6   3   7       24.76       21.18      1.31 o
   7   3   7        4.43        4.42      0.68 o
   8   3   7       35.08       31.39      1.82 o
  -6   4   7        0.12        0.09      0.53 o
  -5   4   7        2.12        2.13      0.39 o
  -4   4   7       37.19       37.35      2.14 o
  -3   4   7        5.06        4.87      0.41 o
  -2   4   7        8.71        8.09      0.35 o
  -1   4   7      171.02      171.42      3.72 o
   0   4   7      288.67      281.76      3.66 o
   1   4   7      837.08      847.06      9.61 o
   2   4   7        9.64        8.59      0.36 o
   3   4   7       50.97       52.61      1.06 o
   4   4   7       12.31       12.31      0.62 o
   5   4   7       53.98       50.19      1.39 o
   6   4   7        0.61        0.27      0.39 o
   7   4   7        9.28       10.10      0.85 o
   8   4   7       11.23       12.82      0.99 o
  -5   5   7       11.96       12.43      0.65 o
  -4   5   7        8.37        8.61      0.62 o
  -3   5   7        0.14        0.31      0.26 o
  -2   5   7        8.66        8.82      0.45 o
  -1   5   7      179.39      171.37      3.26 o
   0   5   7      194.53      190.64      3.38 o
   1   5   7      277.82      285.60      3.96 o
   2   5   7      176.91      172.51      2.59 o
   3   5   7      119.87      114.57      2.05 o
   4   5   7        2.15        2.50      0.33 o
   5   5   7       62.71       64.17      1.64 o
   6   5   7       91.43       94.40      2.58 o
   7   5   7       29.13       29.86      1.36 o
   8   5   7        1.48        0.78      0.73 o
  -4   6   7       10.63       10.10      0.75 o
  -3   6   7       34.84       35.95      1.35 o
  -2   6   7       90.30       90.93      2.16 o
  -1   6   7       16.88       17.12      0.67 o
   0   6   7       10.38       10.01      0.40 o
   1   6   7       53.26       54.00      1.13 o
   2   6   7      736.36      731.51     11.82 o
   3   6   7        2.83        3.76      0.56 o
   4   6   7        0.61        0.67      0.33 o
   5   6   7       10.72       11.39      0.68 o
   6   6   7        0.24        0.57      0.44 o
   7   6   7        0.52        0.47      0.49 o
   8   6   7        9.37       11.52      1.02 o
  -4   7   7        4.25        3.87      0.63 o
  -3   7   7        8.60        7.91      0.74 o
  -2   7   7        0.76       -0.04      0.39 o
  -1   7   7        3.84        3.50      0.65 o
   0   7   7       96.29       96.66      3.16 o
   1   7   7        4.78        3.70      0.83 o
   2   7   7        3.54        3.22      0.39 o
   3   7   7       21.89       22.35      0.82 o
   4   7   7        0.74        0.76      0.31 o
   5   7   7        5.09        4.42      0.47 o
   6   7   7       19.22       20.99      1.13 o
   7   7   7       47.32       53.74      1.99 o
   8   7   7       21.62       25.84      1.65 o
  -3   8   7        2.71        2.38      0.63 o
  -2   8   7       25.81       27.06      1.45 o
  -1   8   7       33.94       32.55      1.96 o
   0   8   7        7.24        7.24      0.77 o
   1   8   7        1.86        2.42      0.60 o
   2   8   7       39.49       41.47      1.76 o
   3   8   7       20.90       18.30      1.32 o
   4   8   7       67.32       64.06      1.95 o
   5   8   7       27.22       26.14      2.52 o
   6   8   7        0.04       -0.52      0.52 o
   7   8   7        0.75        1.47      0.67 o
   8   8   7        2.85        2.25      1.11 o
  -2   9   7        0.36        0.52      0.56 o
  -1   9   7        0.09        0.09      0.30 o
   0   9   7        6.15        6.32      0.80 o
   1   9   7       33.27       29.81      1.54 o
   2   9   7        0.15        0.74      0.56 o
   3   9   7        2.28        2.52      0.65 o
   4   9   7       22.33       22.95      1.18 o
   5   9   7        0.03       -0.40      0.56 o
   6   9   7        1.81        1.21      0.68 o
   7   9   7        1.95        3.15      0.80 o
   0  10   7        6.86        8.61      0.99 o
   1  10   7        0.40        0.24      0.57 o
   2  10   7       11.22       11.10      1.22 o
   3  10   7       24.83       24.59      2.21 o
   4  10   7        1.34        1.68      0.99 o
   5  10   7        1.77        0.88      1.27 o
   6  10   7        3.83        3.72      1.35 o
   2  11   7       14.94       14.30      1.81 o
   3  11   7        1.15        1.60      1.01 o
   4  11   7        0.36        0.09      0.95 o
  -3  -6   8        2.61        3.74      0.73 o
  -2  -6   8       48.19       51.11      3.09 o
  -1  -6   8        0.92        0.44      0.47 o
   0  -6   8       17.72       22.54      1.20 o
   1  -6   8       11.81       11.65      1.15 o
   2  -6   8       14.87       14.84      1.31 o
  -4  -5   8        0.06        0.48      0.40 o
  -3  -5   8       49.01       52.24      1.72 o
  -2  -5   8       33.15       36.05      2.38 o
  -1  -5   8        0.09        0.88      0.45 o
   0  -5   8       11.99       12.58      0.89 o
   1  -5   8        1.16        0.86      0.50 o
   2  -5   8        3.18        3.70      0.79 o
   3  -5   8        7.23        8.42      1.07 o
  -5  -4   8       15.81       15.59      0.84 o
  -4  -4   8       31.13       28.45      1.31 o
  -3  -4   8        1.62        1.16      0.41 o
  -2  -4   8       39.43       37.97      1.37 o
  -1  -4   8       22.53       22.65      1.07 o
   0  -4   8       71.28       73.46      2.12 o
   1  -4   8        9.01        6.08      0.68 o
   2  -4   8        3.36        1.66      0.50 o
   3  -4   8       28.45       29.26      1.36 o
   4  -4   8       12.14       14.08      2.41 o
  -5  -3   8       32.42       35.77      1.69 o
  -4  -3   8        0.08        0.17      0.27 o
  -3  -3   8       29.40       29.14      1.04 o
  -2  -3   8        0.03        0.12      0.33 o
  -1  -3   8      103.32      107.17      2.65 o
   0  -3   8        0.03        0.15      0.33 o
   1  -3   8       88.31       84.17      2.29 o
   2  -3   8        6.58        6.97      0.59 o
   3  -3   8        1.50        1.54      0.44 o
   4  -3   8        1.12        0.41      0.63 o
   5  -3   8       14.33       15.29      2.03 o
  -6  -2   8        3.84        3.56      0.39 o
  -5  -2   8        1.86        2.39      0.30 o
  -4  -2   8        6.52        6.29      0.41 o
  -3  -2   8       58.83       62.46      1.33 o
  -2  -2   8      107.64      106.61      2.00 o
  -1  -2   8      202.30      198.79      3.63 o
   0  -2   8        8.32        7.67      0.61 o
   1  -2   8       14.15       12.36      0.87 o
   2  -2   8      110.14      111.93      2.41 o
   3  -2   8       21.26       21.50      0.93 o
   4  -2   8       17.02       17.91      1.29 o
   5  -2   8       15.05       15.89      1.28 o
   6  -2   8        0.23       -0.51      0.60 o
  -6  -1   8        5.41        5.18      0.44 o
  -5  -1   8       59.92       58.65      1.68 o
  -4  -1   8       24.89       25.04      0.67 o
  -3  -1   8        0.34        0.40      0.26 o
  -2  -1   8       28.33       29.41      1.17 o
  -1  -1   8        1.55        0.04      0.24 o
   0  -1   8      162.18      166.66      3.11 o
   1  -1   8       27.04       21.42      0.94 o
   2  -1   8       67.73       62.30      1.56 o
   3  -1   8       40.89       42.57      1.86 o
   4  -1   8        0.72        0.18      0.44 o
   5  -1   8        0.22        0.32      0.52 o
   6  -1   8        3.43        2.24      0.99 o
  -6   0   8       22.84       26.43      2.55 o
  -5   0   8       13.25       11.78      1.15 o
  -4   0   8        1.81        1.82      0.47 o
  -3   0   8       23.66       24.50      0.55 o
  -2   0   8       38.66       38.56      0.79 o
  -1   0   8       12.33       13.50      0.52 o
   0   0   8       16.45       16.04      0.63 o
   1   0   8       57.46       59.78      1.17 o
   2   0   8       22.59       20.11      0.70 o
   3   0   8        5.62        6.01      0.51 o
   4   0   8       27.54       30.72      1.24 o
   5   0   8       72.53       78.41      2.84 o
   6   0   8        0.51        0.78      1.54 o
   7   0   8        0.08       -0.25      0.58 o
  -6   1   8        1.14        1.99      1.02 o
  -5   1   8       20.77       20.92      2.06 o
  -4   1   8       33.00       35.93      1.75 o
  -3   1   8       38.96       36.83      0.88 o
  -2   1   8        1.40        0.92      0.19 o
  -1   1   8        6.92        7.88      0.43 o
   0   1   8       75.24       76.96      1.40 o
   1   1   8       24.56       20.10      0.58 o
   2   1   8       33.79       39.99      0.89 o
   3   1   8      126.63      118.52      2.44 o
   4   1   8      121.65      120.87      2.97 o
   5   1   8       22.45       23.41      1.14 o
   6   1   8        2.03        1.99      0.67 o
   7   1   8        4.31        4.92      1.37 o
  -6   2   8       22.06       24.65      2.44 o
  -5   2   8        5.13        5.16      1.25 o
  -4   2   8       17.51       18.94      1.27 o
  -3   2   8        2.22        2.60      0.98 o
  -2   2   8        0.29        0.12      0.13 o
  -1   2   8       22.87       23.80      0.56 o
   0   2   8       30.85       32.05      0.72 o
   1   2   8       19.48       18.96      0.60 o
   2   2   8      229.79      224.55      3.58 o
   3   2   8       13.01       11.82      0.62 o
   4   2   8        8.02        8.30      0.66 o
   5   2   8        1.89        1.00      0.64 o
   6   2   8       13.65       13.71      1.15 o
   7   2   8        2.10        1.88      0.70 o
   8   2   8        4.16        6.06      1.42 o
  -5   3   8       19.31       21.68      2.04 o
  -4   3   8       70.98       71.83      4.03 o
  -3   3   8       50.08       49.28      1.12 o
  -2   3   8        4.78        5.15      0.24 o
  -1   3   8        8.12        8.55      0.31 o
   0   3   8        6.93        6.00      0.32 o
   1   3   8       17.30       20.42      0.71 o
   2   3   8        2.04        1.69      0.29 o
   3   3   8       18.86       16.93      0.71 o
   4   3   8       85.93       84.56      1.92 o
   5   3   8       14.44       15.29      0.87 o
   6   3   8        0.91        0.59      0.77 o
   7   3   8       10.82       10.16      1.47 o
   8   3   8        0.51        1.13      0.71 o
  -5   4   8       43.19       46.18      2.61 o
  -4   4   8        6.54        6.28      0.58 o
  -3   4   8       19.73       19.95      1.10 o
  -2   4   8        0.32        0.19      0.20 o
  -1   4   8        4.59        5.28      0.46 o
   0   4   8        3.31        3.15      0.41 o
   1   4   8       45.46       45.82      1.15 o
   2   4   8      236.77      232.43      3.68 o
   3   4   8       91.38       88.96      2.34 o
   4   4   8       14.51       12.84      0.66 o
   5   4   8        0.63       -0.10      0.35 o
   6   4   8        5.43        5.13      0.81 o
   7   4   8        2.16        2.19      0.72 o
   8   4   8        0.09       -0.21      0.59 o
  -4   5   8        0.61        0.51      0.29 o
  -3   5   8       35.71       36.21      1.06 o
  -2   5   8       22.99       23.42      0.74 o
  -1   5   8        9.94        9.93      0.49 o
   0   5   8       13.70       14.00      0.60 o
   1   5   8       76.32       78.58      1.46 o
   2   5   8        1.50        1.60      0.34 o
   3   5   8        0.10        0.03      0.27 o
   4   5   8        0.18        0.24      0.29 o
   5   5   8      150.73      145.46      3.46 o
   6   5   8        1.10        0.20      0.54 o
   7   5   8        0.01       -0.01      0.53 o
   8   5   8        6.35        5.92      1.84 o
  -4   6   8        9.06        9.20      0.91 o
  -3   6   8       10.56       12.10      0.66 o
  -2   6   8       17.88       17.63      0.70 o
  -1   6   8        7.11        7.12      0.47 o
   0   6   8       10.95       12.00      0.58 o
   1   6   8        1.98        1.41      0.38 o
   2   6   8        0.22        0.30      0.34 o
   3   6   8      310.39      308.03      5.39 o
   4   6   8      116.04      118.88      2.69 o
   5   6   8        0.59        0.45      0.34 o
   6   6   8       23.27       22.29      1.39 o
   7   6   8        4.08        6.02      2.34 o
   8   6   8        0.25        0.57      0.67 o
  -3   7   8        1.28        1.34      0.57 o
  -2   7   8        0.60        0.68      0.43 o
  -1   7   8       49.52       48.11      1.64 o
   0   7   8        0.93        0.63      0.35 o
   1   7   8       12.69       13.41      0.73 o
   2   7   8       68.17       68.69      1.86 o
   3   7   8        3.85        3.63      0.50 o
   4   7   8        5.39        5.09      0.50 o
   5   7   8       18.64       17.24      0.83 o
   6   7   8       26.57       25.37      1.18 o
   7   7   8       19.62       18.42      1.42 o
   8   7   8        6.20        5.89      1.51 o
  -2   8   8        4.99        4.78      0.70 o
  -1   8   8        6.31        5.27      1.23 o
   0   8   8       15.03       15.33      1.06 o
   1   8   8       30.43       31.44      2.59 o
   2   8   8        4.11        4.03      0.68 o
   3   8   8        8.45        7.78      0.88 o
   4   8   8       42.31       42.15      1.91 o
   5   8   8       57.71       56.49      4.99 o
   6   8   8       16.19       15.08      1.34 o
   7   8   8       11.70       11.83      1.23 o
  -1   9   8        2.55        2.57      0.90 o
   0   9   8        5.09        4.42      1.25 o
   1   9   8        0.38       -0.43      0.55 o
   2   9   8       13.91       15.02      1.17 o
   3   9   8       12.78       12.34      1.09 o
   4   9   8       19.25       19.46      1.37 o
   5   9   8       17.19       15.29      1.83 o
   6   9   8        0.05        0.91      0.63 o
   1  10   8        1.87        2.83      0.75 o
   2  10   8       20.63       20.92      1.43 o
   3  10   8        4.48        4.91      0.88 o
   4  10   8        1.98        0.14      0.84 o
   5  10   8        2.77        4.44      1.30 o
  -3  -5   9        7.51        6.72      0.93 o
  -2  -5   9        0.60        1.23      0.64 o
  -1  -5   9       11.66       12.19      0.92 o
   0  -5   9       19.31       20.92      1.16 o
   1  -5   9        0.03        0.78      0.55 o
  -4  -4   9        1.18        0.46      0.69 o
  -3  -4   9        8.18        7.57      0.71 o
  -2  -4   9        0.45        0.76      0.45 o
  -1  -4   9        0.80        0.95      0.46 o
   0  -4   9       27.40       30.59      1.34 o
   1  -4   9       36.15       37.48      1.53 o
   2  -4   9       74.78       79.76      2.44 o
   3  -4   9        1.40        1.84      0.73 o
  -4  -3   9       10.61       11.34      0.69 o
  -3  -3   9       32.87       32.57      1.16 o
  -2  -3   9        8.84        8.90      0.69 o
  -1  -3   9        0.69        0.29      0.41 o
   0  -3   9       23.12       24.98      1.14 o
   1  -3   9       24.45       27.56      1.25 o
   2  -3   9        3.03        2.34      0.55 o
   3  -3   9        0.22        0.59      0.49 o
   4  -3   9       11.87       12.09      1.25 o
  -5  -2   9        2.64        2.57      0.33 o
  -4  -2   9        7.18        8.34      0.48 o
  -3  -2   9        0.65        0.44      0.28 o
  -2  -2   9       69.38       69.45      1.91 o
  -1  -2   9       82.00       80.70      2.16 o
   0  -2   9        0.70        0.31      0.36 o
   1  -2   9       23.63       23.56      1.55 o
   2  -2   9       40.43       43.20      1.78 o
   3  -2   9      116.48      114.39      3.03 o
   4  -2   9       29.86       40.05      2.93 o
   5  -2   9        0.01        0.61      0.62 o
  -5  -1   9       32.82       33.12      1.67 o
  -4  -1   9       28.97       27.35      0.91 o
  -3  -1   9       41.61       42.44      1.01 o
  -2  -1   9        6.84        6.93      0.62 o
  -1  -1   9       36.01       34.10      1.16 o
   0  -1   9        0.27        0.00      0.33 o
   1  -1   9       55.57       59.11      1.78 o
   2  -1   9       30.42       30.86      1.25 o
   3  -1   9       16.69       14.84      0.98 o
   4  -1   9       14.31       12.90      0.79 o
   5  -1   9        2.74        2.82      1.65 o
   6  -1   9        3.39        5.52      1.23 o
  -5   0   9       17.58       18.07      2.10 o
  -4   0   9        5.52        6.52      0.80 o
  -3   0   9       39.06       40.87      0.96 o
  -2   0   9        5.25        5.16      0.36 o
  -1   0   9      191.81      185.90      3.38 o
   0   0   9      106.28       99.78      2.09 o
   1   0   9       48.14       46.89      1.96 o
   2   0   9        5.45        6.42      0.69 o
   3   0   9       37.27       36.63      1.79 o
   4   0   9       49.75       52.61      1.53 o
   5   0   9       54.02       64.27      3.29 o
   6   0   9        0.06       -0.11      0.87 o
  -5   1   9       18.81       19.25      1.99 o
  -4   1   9        8.64        9.11      2.60 o
  -3   1   9       13.75       13.04      1.05 o
  -2   1   9       22.88       22.92      0.95 o
  -1   1   9       69.98       63.73      1.31 o
   0   1   9        8.49        8.00      0.50 o
   1   1   9        8.67       10.69      0.59 o
   2   1   9       22.93       22.12      1.39 o
   3   1   9       15.83       15.68      0.88 o
   4   1   9        1.35        1.06      0.62 o
   5   1   9      138.96      139.23      3.51 o
   6   1   9        0.17        0.25      0.60 o
   7   1   9        3.00        2.51      0.83 o
  -5   2   9        1.66        3.04      1.00 o
  -4   2   9       13.65       15.09      1.49 o
  -3   2   9       39.44       41.23      1.24 o
  -2   2   9       74.30       73.50      1.38 o
  -1   2   9       10.68       10.81      0.51 o
   0   2   9       51.07       51.13      1.25 o
   1   2   9      207.66      201.85      3.68 o
   2   2   9       54.49       54.31      1.76 o
   3   2   9        0.00        0.09      0.34 o
   4   2   9       25.07       27.40      1.02 o
   5   2   9        0.60        0.01      0.42 o
   6   2   9       82.92       90.14      3.24 o
   7   2   9        7.02        5.85      1.38 o
  -4   3   9       79.47       78.70      2.94 o
  -3   3   9        1.58        1.50      0.32 o
  -2   3   9       47.16       48.50      1.07 o
  -1   3   9        6.52        6.62      0.37 o
   0   3   9       63.13       64.20      1.44 o
   1   3   9        4.89        3.30      0.40 o
   2   3   9        5.67        6.25      0.85 o
   3   3   9       23.11       23.80      1.04 o
   4   3   9       12.84       12.63      0.70 o
   5   3   9        5.91        5.68      0.71 o
   6   3   9       57.85       59.13      2.48 o
   7   3   9        9.72        8.69      1.11 o
  -4   4   9       57.94       57.96      3.19 o
  -3   4   9        1.93        1.23      0.23 o
  -2   4   9       41.70       44.32      1.06 o
  -1   4   9      130.18      130.03      2.46 o
   0   4   9        2.73        3.00      0.36 o
   1   4   9       36.80       37.69      1.06 o
   2   4   9       33.42       33.72      1.20 o
   3   4   9       22.14       20.70      0.96 o
   4   4   9        1.11        1.23      0.38 o
   5   4   9        1.13        0.86      0.39 o
   6   4   9       15.31       17.71      1.34 o
   7   4   9        0.67        0.57      0.64 o
  -4   5   9        0.93        1.14      0.34 o
  -3   5   9       43.18       42.93      1.17 o
  -2   5   9        1.29        1.43      0.29 o
  -1   5   9       25.63       24.70      0.89 o
   0   5   9       26.52       28.44      0.89 o
   1   5   9        9.76        9.23      0.55 o
   2   5   9        7.57        6.53      0.58 o
   3   5   9        7.77        8.25      0.65 o
   4   5   9       21.23       21.75      1.09 o
   5   5   9        4.11        4.50      0.57 o
   6   5   9       14.18       13.11      1.18 o
   7   5   9       11.53        9.53      1.13 o
  -3   6   9        1.21        1.72      0.37 o
  -2   6   9       28.19       30.62      1.12 o
  -1   6   9        7.81        9.55      0.55 o
   0   6   9       10.05        9.39      0.63 o
   1   6   9       46.22       44.55      1.41 o
   2   6   9       72.56       72.27      1.97 o
   3   6   9        3.09        3.83      0.53 o
   4   6   9        1.78        1.43      0.44 o
   5   6   9        4.91        4.91      0.55 o
   6   6   9        3.00        1.48      0.53 o
   7   6   9        3.80        5.12      1.30 o
  -2   7   9        0.30        0.86      0.87 o
  -1   7   9       16.45       15.10      0.82 o
   0   7   9       35.19       37.57      1.70 o
   1   7   9       82.94       79.54      2.11 o
   2   7   9       28.31       24.40      1.05 o
   3   7   9       22.38       17.82      0.93 o
   4   7   9        9.61        9.90      0.76 o
   5   7   9       11.46       13.27      0.87 o
   6   7   9        2.85        2.19      0.56 o
   7   7   9        9.11        9.41      1.70 o
  -1   8   9       30.38       30.32      1.48 o
   0   8   9        0.03        0.15      0.49 o
   1   8   9        5.69        6.16      1.11 o
   2   8   9        6.68        7.01      1.64 o
   3   8   9       34.52       35.43      1.72 o
   4   8   9        0.28        0.17      0.54 o
   5   8   9        2.27        0.72      0.92 o
   6   8   9        9.67       10.77      1.69 o
   0   9   9        0.85       -0.32      1.42 o
   1   9   9       15.43       15.49      1.19 o
   2   9   9        7.84        5.25      1.08 o
   3   9   9        2.39        2.69      0.72 o
   4   9   9        5.50        7.83      1.00 o
   5   9   9        0.71        2.80      1.06 o
   2  10   9        5.08        3.69      1.15 o
   3  10   9        3.72        1.75      1.07 o
   4  10   9        0.08        1.17      0.84 o
  -1  -4  10        0.09        0.82      0.47 o
   0  -4  10        1.52        1.27      0.55 o
   1  -4  10        1.54        1.49      0.65 o
  -3  -3  10       10.10        9.60      0.77 o
  -2  -3  10       14.06       14.14      0.89 o
  -1  -3  10       39.60       42.54      1.56 o
   0  -3  10       25.92       28.49      1.30 o
   1  -3  10        0.59        0.55      0.65 o
   2  -3  10        0.77        1.16      0.55 o
   3  -3  10        0.61        0.88      0.67 o
  -3  -2  10        5.64        5.84      1.09 o
  -2  -2  10       38.81       41.30      1.43 o
  -1  -2  10        7.75        5.81      0.63 o
   0  -2  10        0.44        0.64      0.44 o
   1  -2  10        1.67        1.56      0.59 o
   2  -2  10        1.43        0.85      0.49 o
   3  -2  10        2.79        2.44      0.62 o
   4  -2  10       19.77       16.72      1.59 o
  -4  -1  10       49.20       52.05      1.17 o
  -3  -1  10       21.60       21.72      0.74 o
  -2  -1  10       27.96       25.49      1.09 o
  -1  -1  10       33.68       33.41      1.25 o
   0  -1  10      110.73      110.06      2.77 o
   1  -1  10       22.14       19.30      1.02 o
   2  -1  10        1.92        2.00      0.65 o
   3  -1  10        2.81        2.11      1.03 o
   4  -1  10        0.37        0.31      0.74 o
   5  -1  10        0.44       -0.61      0.61 o
  -4   0  10        9.76        9.38      0.73 o
  -3   0  10        0.13        0.07      0.24 o
  -2   0  10       19.05       22.97      0.93 o
  -1   0  10      113.84      116.02      2.77 o
   0   0  10       80.63       71.25      2.23 o
   1   0  10       13.59       13.02      0.84 o
   2   0  10       16.92       15.12      0.91 o
   3   0  10       21.10       21.08      1.11 o
   4   0  10        0.28       -0.39      0.45 o
   5   0  10       18.87       20.74      1.50 o
  -4   1  10       18.04       19.99      2.08 o
  -3   1  10       63.00       65.29      2.63 o
  -2   1  10       11.13       11.85      1.17 o
  -1   1  10        0.50        0.83      0.30 o
   0   1  10        0.38       -0.02      0.27 o
   1   1  10       32.88       31.74      1.22 o
   2   1  10        9.42       10.16      0.76 o
   3   1  10        5.59        5.67      1.11 o
   4   1  10       22.37       20.50      1.13 o
   5   1  10        1.72        0.91      0.72 o
   6   1  10        3.52        3.13      1.25 o
  -4   2  10        0.95        0.71      0.82 o
  -3   2  10        0.09       -0.05      0.24 o
  -2   2  10       31.98       35.41      0.92 o
  -1   2  10       76.49       76.61      1.91 o
   0   2  10       28.79       32.44      0.87 o
   1   2  10        1.89        1.62      0.42 o
   2   2  10      120.72      116.80      2.89 o
   3   2  10       60.58       59.34      3.50 o
   4   2  10       10.20        9.55      0.98 o
   5   2  10       12.21       12.91      0.96 o
   6   2  10        5.35        6.01      1.36 o
  -4   3  10        0.38       -0.23      0.66 o
  -3   3  10       15.40       16.26      0.63 o
  -2   3  10       61.57       57.71      1.59 o
  -1   3  10        7.34        7.89      0.76 o
   0   3  10        2.40        1.65      0.34 o
   1   3  10       28.83       25.25      1.39 o
   2   3  10        0.13        0.12      0.36 o
   3   3  10       24.36       25.09      1.12 o
   4   3  10       15.69       14.13      0.92 o
   5   3  10       52.23       49.96      2.25 o
   6   3  10        2.97        2.58      1.57 o
  -3   4  10        5.65        6.10      0.45 o
  -2   4  10        2.80        2.86      0.32 o
  -1   4  10        2.38        3.02      0.36 o
   0   4  10      207.87      206.80      3.76 o
   1   4  10       36.32       38.52      1.67 o
   2   4  10        8.14        6.72      0.62 o
   3   4  10       66.78       61.92      1.86 o
   4   4  10       19.51       20.09      1.06 o
   5   4  10       34.35       33.30      1.44 o
   6   4  10        3.28        3.16      0.80 o
  -3   5  10        2.01        2.39      0.32 o
  -2   5  10       12.27       12.53      0.57 o
  -1   5  10       28.80       27.87      1.00 o
   0   5  10        0.27       -0.12      0.35 o
   1   5  10        0.06       -0.01      0.36 o
   2   5  10       16.64       18.04      0.92 o
   3   5  10       16.05       15.67      1.45 o
   4   5  10        6.35        5.88      0.66 o
   5   5  10       24.17       25.34      1.61 o
   6   5  10       13.84       13.20      1.35 o
  -2   6  10       11.48       12.72      0.90 o
  -1   6  10        2.03        1.91      0.42 o
   0   6  10       23.12       23.60      1.01 o
   1   6  10       25.61       27.77      1.18 o
   2   6  10      136.72      133.88      3.18 o
   3   6  10        0.02       -0.29      0.38 o
   4   6  10       11.10       11.79      0.84 o
   5   6  10        1.72        3.17      0.62 o
   6   6  10       14.01       15.03      1.26 o
  -1   7  10        0.23        0.36      0.39 o
   0   7  10        7.63        6.46      0.94 o
   1   7  10        9.86        8.61      0.70 o
   2   7  10       99.33       97.30      2.54 o
   3   7  10        4.76        2.75      0.55 o
   4   7  10       25.86       24.68      1.18 o
   5   7  10       15.28       13.03      0.92 o
   6   7  10       18.46       18.67      3.05 o
   0   8  10        0.09        0.75      0.53 o
   1   8  10        2.24        1.35      0.79 o
   2   8  10        1.38        2.58      0.69 o
   3   8  10      103.54      100.91      3.39 o
   4   8  10        3.55        2.71      1.59 o
   5   8  10        3.03        4.21      1.28 o
   2   9  10        0.07        0.38      0.75 o
   3   9  10       18.15       18.84      2.21 o
   4   9  10        5.16        7.92      1.48 o
  -1  -2  11        7.03        7.14      0.72 o
   0  -2  11       12.96       13.29      0.94 o
   1  -2  11       12.32       13.52      1.15 o
  -2  -1  11        3.12        3.83      0.53 o
  -1  -1  11        1.55        1.54      0.50 o
   0  -1  11        6.03        7.27      0.72 o
   1  -1  11        1.06        1.02      0.55 o
   2  -1  11       66.99       68.91      2.22 o
   3  -1  11        3.07        4.08      0.72 o
  -2   0  11        5.57        4.07      0.51 o
  -1   0  11        5.04        5.85      0.86 o
   0   0  11       67.23       72.58      3.02 o
   1   0  11        3.69        4.65      0.63 o
   2   0  11        1.12        1.55      0.51 o
   3   0  11       20.06       20.27      1.16 o
   4   0  11        5.57        4.67      0.74 o
  -3   1  11        0.33        0.40      0.80 o
  -2   1  11        0.73        0.58      0.29 o
  -1   1  11        8.12        8.27      0.63 o
   0   1  11        0.39       -0.10      0.37 o
   1   1  11       30.29       30.39      1.26 o
   2   1  11       13.92       13.32      1.06 o
   3   1  11       24.78       27.01      1.58 o
   4   1  11       11.62       13.93      1.80 o
  -2   2  11        2.59        1.72      0.32 o
  -1   2  11        1.73        1.23      0.34 o
   0   2  11       11.79       12.93      0.78 o
   1   2  11       22.10       21.01      1.03 o
   2   2  11       31.34       32.75      1.32 o
   3   2  11        3.66        4.60      0.63 o
   4   2  11        4.34        3.66      0.65 o
   5   2  11        5.77        4.97      0.96 o
  -2   3  11        0.97        1.16      0.26 o
  -1   3  11        1.49        1.68      0.34 o
   0   3  11       11.95       10.62      0.71 o
   1   3  11       22.34       24.66      1.11 o
   2   3  11        4.39        4.23      0.61 o
   3   3  11        1.57        1.01      0.45 o
   4   3  11       15.89       17.62      1.05 o
   5   3  11       31.04       34.28      1.89 o
  -2   4  11        0.06        0.10      0.25 o
  -1   4  11       16.30       16.49      0.69 o
   0   4  11        1.16        0.70      0.63 o
   1   4  11       11.85       12.31      0.80 o
   2   4  11       40.53       42.16      1.50 o
   3   4  11       57.51       55.09      1.80 o
   4   4  11        0.02       -0.13      0.43 o
   5   4  11        1.64        1.73      0.61 o
  -1   5  11        2.13        1.68      0.41 o
   0   5  11        0.06       -0.43      0.43 o
   1   5  11       12.79       14.00      0.85 o
   2   5  11        4.69        4.01      0.58 o
   3   5  11        0.04       -0.02      0.44 o
   4   5  11        6.15        7.83      0.77 o
   5   5  11       15.78       16.85      1.08 o
  -1   6  11       10.96       12.39      0.96 o
   0   6  11       21.51       20.44      0.98 o
   1   6  11        3.53        3.78      0.56 o
   2   6  11       18.51       19.51      1.04 o
   3   6  11       30.36       32.85      1.36 o
   4   6  11       28.44       27.69      1.32 o
   5   6  11        0.90        1.47      0.56 o
   1   7  11       10.35       10.95      0.95 o
   2   7  11        0.69        1.12      0.48 o
   3   7  11        2.53        3.99      0.63 o
   4   7  11        1.70        1.76      0.56 o
   0   1  12       76.28       76.80      2.83 o
   1   1  12        4.12        4.17      0.66 o
   2   1  12        3.30        3.09      1.54 o
   0   2  12       57.78       53.82      1.73 o
   1   2  12        8.66       10.04      1.08 o
   2   2  12        7.21        6.89      0.81 o
   3   2  12        0.00        0.02      0.70 o
   0   3  12       23.05       23.75      1.10 o
   1   3  12        1.20        0.75      0.49 o
   2   3  12        0.71        0.90      0.50 o
   3   3  12        9.52        9.17      0.90 o
   0   4  12        0.11       -0.40      0.51 o
   1   4  12        2.49        1.62      0.65 o
   2   4  12       28.17       28.40      1.28 o
   3   4  12        0.15       -0.69      0.69 o
   1   5  12       10.99        8.53      0.96 o
   2   5  12        0.00        0.38      0.47 o
   3   5  12        0.10        0.43      0.80 o
 
